# Supplementary material for: The order Zoantharia Rafinesque, 1815 (Cnidaria, Anthozoa: Hexacorallia): supraspecific classification and nomenclature
Source: Zookeys. 2016 Dec 14;(641):1–80. doi: 10.3897/zookeys.641.10346 (PMC5240348; doi:10.3897/zookeys.641.10346)
Supplement: XML Treatment for Zoantharia [file zookeys.641.10346-treatment4.xml]

<!DOCTYPE tp:taxon-treatment
  PUBLIC "-//TaxonX//DTD Taxonomic Treatment Publishing DTD v0 20100105//EN" "tax-treatment-NSO.dtd">
<tp:taxon-treatment xmlns:tp="http://www.plazi.org/taxpub"><tp:treatment-meta><kwd-group><label>Taxon classification</label><kwd><named-content content-type="kingdom">Animalia</named-content></kwd><kwd><named-content content-type="order">Zoantharia</named-content></kwd></kwd-group><mixed-citation publication-type="journal"><person-group><name><surname>Low</surname><given-names>Martyn E. Y.</given-names></name><name><surname>Sinniger</surname><given-names>Frederic</given-names></name><name><surname>Reimer</surname><given-names>James Davis</given-names></name></person-group><article-title>The order <tp:taxon-name><tp:taxon-name-part taxon-name-part-type="order">Zoantharia</tp:taxon-name-part></tp:taxon-name> Rafinesque, 1815 (<tp:taxon-name><tp:taxon-name-part taxon-name-part-type="phylum">Cnidaria</tp:taxon-name-part></tp:taxon-name>, <tp:taxon-name><tp:taxon-name-part taxon-name-part-type="class">Anthozoa</tp:taxon-name-part></tp:taxon-name>: <tp:taxon-name><tp:taxon-name-part taxon-name-part-type="subclass">Hexacorallia</tp:taxon-name-part></tp:taxon-name>): supraspecific classification and nomenclature</article-title><source>Zookeys</source><day>14</day><month>12</month><year>2016</year><volume>2016</volume><issue>641</issue><fpage>1</fpage><lpage>80</lpage><pub-id pub-id-type="doi">10.3897/zookeys.641.10346</pub-id></mixed-citation></tp:treatment-meta><tp:nomenclature><label>Order</label><tp:taxon-name>
            <tp:taxon-name-part taxon-name-part-type="order">Zoantharia</tp:taxon-name-part>
          </tp:taxon-name><tp:taxon-authority>Rafinesque, 1815</tp:taxon-authority><tp:nomenclature-citation-list><tp:nomenclature-citation><tp:taxon-name>
            <tp:taxon-name-part taxon-name-part-type="order">Zoanthia</tp:taxon-name-part>
          </tp:taxon-name><comment>Rafinesque, 1815: 155. </comment></tp:nomenclature-citation><tp:nomenclature-citation><tp:taxon-name>
                <tp:taxon-name-part taxon-name-part-type="order">Zoantharia</tp:taxon-name-part>
              </tp:taxon-name><comment>Gray, 1832: 94.</comment></tp:nomenclature-citation><tp:nomenclature-citation><tp:taxon-name>
            <tp:taxon-name-part taxon-name-part-type="order">Zoanthiniaria</tp:taxon-name-part>
          </tp:taxon-name><comment>van Beneden, 1897: 150. </comment></tp:nomenclature-citation><tp:nomenclature-citation><tp:taxon-name>
                <tp:taxon-name-part taxon-name-part-type="order">Zoanthidea</tp:taxon-name-part>
              </tp:taxon-name><comment>Bourne, 1900: 58.</comment></tp:nomenclature-citation></tp:nomenclature-citation-list></tp:nomenclature><tp:treatment-sec sec-type="diagnosis" id="SECID0EOJAC"><title>Diagnosis.</title><p>Anthozoans with body walls usually incrusted with sand and/or other detritus (except for the family <tp:taxon-name><tp:taxon-name-part taxon-name-part-type="family">Zoanthidae</tp:taxon-name-part></tp:taxon-name>), tentacles always arranged in two rows or cycles. Majority of species are colonial.</p></tp:treatment-sec><tp:treatment-sec sec-type="remarks" id="SECID0EZJAC"><title>Remarks.</title><p>Herein, we choose to use the name <tp:taxon-name><tp:taxon-name-part taxon-name-part-type="order">Zoantharia</tp:taxon-name-part></tp:taxon-name> Rafinesque, 1815. Although <tp:taxon-name><tp:taxon-name-part taxon-name-part-type="order">Zoantharia</tp:taxon-name-part></tp:taxon-name> Rafinesque, 1815, has identical spelling with the supraordinal name <tp:taxon-name><tp:taxon-name-part taxon-name-part-type="order">Zoantharia</tp:taxon-name-part></tp:taxon-name> de Blainville, 1830, the latter name has fallen from common use—<tp:taxon-name><tp:taxon-name-part taxon-name-part-type="subclass">Hexacorallia</tp:taxon-name-part></tp:taxon-name> Haeckel, 1896, being favoured. Furthermore, using the name <tp:taxon-name><tp:taxon-name-part taxon-name-part-type="order">Zoanthidea</tp:taxon-name-part></tp:taxon-name> Bourne, 1900, can potentially cause confusion when used in the non-technical form “zoanthids” to denote members of the order, as it would be identical with the term “zoanthids” to denote members of the family <tp:taxon-name><tp:taxon-name-part taxon-name-part-type="family">Zoanthidae</tp:taxon-name-part></tp:taxon-name> Rafinesque, 1815.</p></tp:treatment-sec></tp:taxon-treatment>
