# Supplementary material for: The order Zoantharia Rafinesque, 1815 (Cnidaria, Anthozoa: Hexacorallia): supraspecific classification and nomenclature
Source: Zookeys. 2016 Dec 14;(641):1–80. doi: 10.3897/zookeys.641.10346 (PMC5240348; doi:10.3897/zookeys.641.10346)
Supplement: XML Treatment for Sphenopidae [file zookeys.641.10346-treatment8.xml]

<!DOCTYPE tp:taxon-treatment
  PUBLIC "-//TaxonX//DTD Taxonomic Treatment Publishing DTD v0 20100105//EN" "tax-treatment-NSO.dtd">
<tp:taxon-treatment xmlns:tp="http://www.plazi.org/taxpub"><tp:treatment-meta><kwd-group><label>Taxon classification</label><kwd><named-content content-type="kingdom">Animalia</named-content></kwd><kwd><named-content content-type="order">Zoantharia</named-content></kwd><kwd><named-content content-type="family">Sphenopidae</named-content></kwd></kwd-group><mixed-citation publication-type="journal"><person-group><name><surname>Low</surname><given-names>Martyn E. Y.</given-names></name><name><surname>Sinniger</surname><given-names>Frederic</given-names></name><name><surname>Reimer</surname><given-names>James Davis</given-names></name></person-group><article-title>The order <tp:taxon-name><tp:taxon-name-part taxon-name-part-type="order">Zoantharia</tp:taxon-name-part></tp:taxon-name> Rafinesque, 1815 (<tp:taxon-name><tp:taxon-name-part taxon-name-part-type="phylum">Cnidaria</tp:taxon-name-part></tp:taxon-name>, <tp:taxon-name><tp:taxon-name-part taxon-name-part-type="class">Anthozoa</tp:taxon-name-part></tp:taxon-name>: <tp:taxon-name><tp:taxon-name-part taxon-name-part-type="subclass">Hexacorallia</tp:taxon-name-part></tp:taxon-name>): supraspecific classification and nomenclature</article-title><source>Zookeys</source><day>14</day><month>12</month><year>2016</year><volume>2016</volume><issue>641</issue><fpage>1</fpage><lpage>80</lpage><pub-id pub-id-type="doi">10.3897/zookeys.641.10346</pub-id></mixed-citation></tp:treatment-meta><tp:nomenclature><tp:taxon-name>
            <tp:taxon-name-part taxon-name-part-type="family">Sphenopidae</tp:taxon-name-part>
          </tp:taxon-name><tp:taxon-authority>Hertwig, 1882</tp:taxon-authority><tp:nomenclature-citation-list><tp:nomenclature-citation><tp:taxon-name>
                <tp:taxon-name-part taxon-name-part-type="above-genus">Palythoidae</tp:taxon-name-part>
              </tp:taxon-name><comment>(as “Palythoae”) Duchassaing de Fonbressin and Michelotti, 1860: 37.</comment></tp:nomenclature-citation><tp:nomenclature-citation><tp:taxon-name>
                <tp:taxon-name-part taxon-name-part-type="family">Sphenopidae</tp:taxon-name-part>
              </tp:taxon-name><comment>Hertwig, 1882: 120.</comment></tp:nomenclature-citation></tp:nomenclature-citation-list></tp:nomenclature><tp:treatment-sec sec-type="type genus" id="SECID0EUEAE"><title>Type genus.</title><p>
            <italic><tp:taxon-name><tp:taxon-name-part taxon-name-part-type="genus">Sphenopus</tp:taxon-name-part></tp:taxon-name></italic> Steenstrup, 1856.</p></tp:treatment-sec><tp:treatment-sec sec-type="Gender" id="SECID0EBFAE"><title>Gender.</title><p>Masculine.</p><!--PageBreak--></tp:treatment-sec><tp:treatment-sec sec-type="diagnosis" id="SECID0EHFAE"><title>Diagnosis.</title><p>Brachycnemic zoantharians with sand/detritus incrustation in the ectoderm and mesoglea.</p></tp:treatment-sec><tp:treatment-sec sec-type="remarks" id="SECID0EMFAE"><title>Remarks.</title><p>The family-group name <tp:taxon-name><tp:taxon-name-part taxon-name-part-type="family">Sphenopidae</tp:taxon-name-part></tp:taxon-name> Hertwig, 1882, is currently threatened by the senior subjective synonym <tp:taxon-name><tp:taxon-name-part taxon-name-part-type="above-genus">Palythoidae</tp:taxon-name-part></tp:taxon-name> Duchassaing de Fonbressin and Michelotti, 1860. To maintain widespread and current usage of the former name, and in accordance with Article 23.9.2 (<xref ref-type="bibr" rid="B153">ICZN 1999</xref>: 28, 29), an application is being prepared to request the International Commission on Zoological Nomenclature to suppress the senior subjective synonym <tp:taxon-name><tp:taxon-name-part taxon-name-part-type="above-genus">Palythoidae</tp:taxon-name-part></tp:taxon-name> Duchassaing de Fonbressin &amp; Michelotti, 1860, in favour of <tp:taxon-name><tp:taxon-name-part taxon-name-part-type="family">Sphenopidae</tp:taxon-name-part></tp:taxon-name> Hertwig, 1882. See additional discussion in Appendix <xref ref-type="app" rid="App3">3</xref>.</p><p>The family-group <tp:taxon-name><tp:taxon-name-part taxon-name-part-type="family">Sphenopidae</tp:taxon-name-part></tp:taxon-name> was established by <xref ref-type="bibr" rid="B138">Hertwig (1882)</xref>, with the inclusion of only the type genus, <italic><tp:taxon-name><tp:taxon-name-part taxon-name-part-type="genus">Sphenopus</tp:taxon-name-part></tp:taxon-name></italic> Steenstrup, 1856. Two genera are currently assigned to <tp:taxon-name><tp:taxon-name-part taxon-name-part-type="family">Sphenopidae</tp:taxon-name-part></tp:taxon-name> Hertwig, 1882.</p></tp:treatment-sec><tp:treatment-sec><!--Section generated to contain objects referenced in tp:taxon-treatment.--><app id="App3"><title>Appendix 3.</title><p>Taxonomic and nomenclatural remarks on some previous unidentified or problematic family- and genus-group names in the <tp:taxon-name><tp:taxon-name-part taxon-name-part-type="order">Zoantharia</tp:taxon-name-part></tp:taxon-name> Rafinesque, 1815</p><p>In this section, previously unidentified (or problematic) genus-group names have been grouped according to the senior synonym that they have been identified with. Two problematic groups of genus-group names are discussed last: 1) <italic><tp:taxon-name><tp:taxon-name-part taxon-name-part-type="genus">Gemmaria</tp:taxon-name-part></tp:taxon-name></italic> Duchassaing de Fonbressin &amp; Michelotti, 1860, <italic><tp:taxon-name><tp:taxon-name-part taxon-name-part-type="genus">Parapalythoa</tp:taxon-name-part></tp:taxon-name></italic> Verrill, 1900, <italic><tp:taxon-name><tp:taxon-name-part taxon-name-part-type="genus">Protopalythoa</tp:taxon-name-part></tp:taxon-name></italic> Verrill, 1900, and <italic><tp:taxon-name><tp:taxon-name-part taxon-name-part-type="genus">Haplotella</tp:taxon-name-part></tp:taxon-name></italic> Stechow, 1919; and 2) <italic><tp:taxon-name><tp:taxon-name-part taxon-name-part-type="genus">Savalia</tp:taxon-name-part></tp:taxon-name></italic> Nardo, 1844, <italic><tp:taxon-name><tp:taxon-name-part taxon-name-part-type="genus">Savaglia</tp:taxon-name-part></tp:taxon-name></italic> Nardo, 1877, and <italic><tp:taxon-name><tp:taxon-name-part taxon-name-part-type="genus">Gerardia</tp:taxon-name-part></tp:taxon-name></italic> Lacaze-Duthiers, 1864.</p><sec sec-type="Synonyms of Epizoanthus Gray, 1867 (Epizoanthidae) (I): Corticanthus Andres, 1883, and Endeithoa Andres, 1883" id="SECID0ECYCM"><title>Synonyms of <italic><tp:taxon-name><tp:taxon-name-part taxon-name-part-type="genus">Epizoanthus</tp:taxon-name-part></tp:taxon-name></italic> Gray, 1867 (<tp:taxon-name><tp:taxon-name-part taxon-name-part-type="family">Epizoanthidae</tp:taxon-name-part></tp:taxon-name>) (I): <italic><tp:taxon-name><tp:taxon-name-part taxon-name-part-type="genus">Corticanthus</tp:taxon-name-part></tp:taxon-name></italic> Andres, 1883, and <italic><tp:taxon-name><tp:taxon-name-part taxon-name-part-type="genus">Endeithoa</tp:taxon-name-part></tp:taxon-name></italic> Andres, 1883</title><p>The genus-group name <italic><tp:taxon-name><tp:taxon-name-part taxon-name-part-type="genus">Corticanthus</tp:taxon-name-part></tp:taxon-name></italic> was proposed as a subgenus of <italic><tp:taxon-name><tp:taxon-name-part taxon-name-part-type="genus">Zoanthus</tp:taxon-name-part></tp:taxon-name></italic> Lamarck, 1801 by <xref ref-type="bibr" rid="B9">Andres (1883a</xref>: 538, 541, 544; <xref ref-type="bibr" rid="B10">1883b</xref>: 330, 333, 336; <xref ref-type="bibr" rid="B11">1884</xref>: 323, 326, 327, 329) with the inclusion of <italic><tp:taxon-name><tp:taxon-name-part taxon-name-part-type="genus">Epizoanthus</tp:taxon-name-part> <tp:taxon-name-part taxon-name-part-type="species">paguriphilus</tp:taxon-name-part></tp:taxon-name></italic> Verrill, 1882, <italic><tp:taxon-name><tp:taxon-name-part taxon-name-part-type="genus">Mammillifera</tp:taxon-name-part> <tp:taxon-name-part taxon-name-part-type="species">anduzii</tp:taxon-name-part></tp:taxon-name></italic> Duchassaing de Fonbressin &amp; Michelotti, 1860, <italic><tp:taxon-name><tp:taxon-name-part taxon-name-part-type="genus">Mammillifera</tp:taxon-name-part> <tp:taxon-name-part taxon-name-part-type="species">conferta</tp:taxon-name-part></tp:taxon-name></italic> Verrill, 1869, and <italic><tp:taxon-name><tp:taxon-name-part taxon-name-part-type="genus">Mammillifera</tp:taxon-name-part> <tp:taxon-name-part taxon-name-part-type="species">nitida</tp:taxon-name-part></tp:taxon-name></italic> Verrill, 1869. <italic><tp:taxon-name><tp:taxon-name-part taxon-name-part-type="genus">Epizoanthus</tp:taxon-name-part> <tp:taxon-name-part taxon-name-part-type="species">paguriphilus</tp:taxon-name-part></tp:taxon-name></italic>, is herein designated as the type species of <tp:taxon-name><tp:taxon-name-part taxon-name-part-type="genus">Zoanthus</tp:taxon-name-part> (<tp:taxon-name-part taxon-name-part-type="subgenus">Corticanthus</tp:taxon-name-part>)</tp:taxon-name> Andres, 1883, making this genus-group name a subjective junior synonym of <italic><tp:taxon-name><tp:taxon-name-part taxon-name-part-type="genus">Epizoanthus</tp:taxon-name-part></tp:taxon-name></italic> Gray, 1867, as the type species is now assigned to the genus <italic><tp:taxon-name><tp:taxon-name-part taxon-name-part-type="genus">Epizoanthus</tp:taxon-name-part></tp:taxon-name></italic> (<xref ref-type="bibr" rid="B209">Pax and Müller 1956</xref>: 12, 13; <xref ref-type="bibr" rid="B230">Reimer et al. 2010b</xref>: 730, 733, <xref ref-type="bibr" rid="B298">Walsh 1967</xref>: 45, 46).</p><p>The genus-group name <italic><tp:taxon-name><tp:taxon-name-part taxon-name-part-type="genus">Endeithoa</tp:taxon-name-part></tp:taxon-name></italic> was proposed as a subgenus of <italic><tp:taxon-name><tp:taxon-name-part taxon-name-part-type="genus">Palythoa</tp:taxon-name-part></tp:taxon-name></italic> by <xref ref-type="bibr" rid="B9">Andres (1883a</xref>: 521, 531; <xref ref-type="bibr" rid="B10">1883b</xref>: 313, 323; <xref ref-type="bibr" rid="B11">1884</xref>: 307, 316, 317) with the inclusion of <italic><tp:taxon-name><tp:taxon-name-part taxon-name-part-type="genus">Zoanthus</tp:taxon-name-part> <tp:taxon-name-part taxon-name-part-type="species">norvegicus</tp:taxon-name-part></tp:taxon-name></italic> Koren &amp; Danielssen, 1877, and <italic><tp:taxon-name><tp:taxon-name-part taxon-name-part-type="genus">Zoanthus</tp:taxon-name-part> <tp:taxon-name-part taxon-name-part-type="species">rubricornis</tp:taxon-name-part></tp:taxon-name></italic> Holdsworth, 1861. <italic><tp:taxon-name><tp:taxon-name-part taxon-name-part-type="genus">Zoanthus</tp:taxon-name-part> <tp:taxon-name-part taxon-name-part-type="species">norvegicus</tp:taxon-name-part></tp:taxon-name></italic> is herein designated as the type species of <tp:taxon-name><tp:taxon-name-part taxon-name-part-type="genus">Polythoa</tp:taxon-name-part> (<tp:taxon-name-part taxon-name-part-type="subgenus">Endeithoa</tp:taxon-name-part>)</tp:taxon-name> making this genus-group name a subjective junior synonym of <italic><tp:taxon-name><tp:taxon-name-part taxon-name-part-type="genus">Epizoanthus</tp:taxon-name-part></tp:taxon-name></italic>, as the type species is now assigned to the genus <italic><tp:taxon-name><tp:taxon-name-part taxon-name-part-type="genus">Epizoanthus</tp:taxon-name-part></tp:taxon-name></italic> Gray, 1867 (<xref ref-type="bibr" rid="B52">Carreiro-Silva et al. 2011</xref>: 408, 413, <xref ref-type="bibr" rid="B298">Walsh 1967</xref>: 45).</p></sec><sec sec-type="Synonyms of Epizoanthus Gray, 1867 (Epizoanthidae) (II): Lirrevia Delphy, 1939, and Verrillia Andres, 1883" id="SECID0EP6CM"><title>Synonyms of <italic><tp:taxon-name><tp:taxon-name-part taxon-name-part-type="genus">Epizoanthus</tp:taxon-name-part></tp:taxon-name></italic> Gray, 1867 (<tp:taxon-name><tp:taxon-name-part taxon-name-part-type="family">Epizoanthidae</tp:taxon-name-part></tp:taxon-name>) (II): <italic><tp:taxon-name><tp:taxon-name-part taxon-name-part-type="genus">Lirrevia</tp:taxon-name-part></tp:taxon-name></italic> Delphy, 1939, and <italic><tp:taxon-name><tp:taxon-name-part taxon-name-part-type="genus">Verrillia</tp:taxon-name-part></tp:taxon-name></italic> Andres, 1883</title><p>The genus-group name <italic><tp:taxon-name><tp:taxon-name-part taxon-name-part-type="genus">Verrillia</tp:taxon-name-part></tp:taxon-name></italic> was proposed by <xref ref-type="bibr" rid="B9">Andres (1883a</xref>: 520, 545; <xref ref-type="bibr" rid="B10">1883b</xref>: 312, 337; <xref ref-type="bibr" rid="B11">1884</xref>: 306, 330, 331) with the inclusion of only <italic><tp:taxon-name><tp:taxon-name-part taxon-name-part-type="genus">Epizoanthus</tp:taxon-name-part> <tp:taxon-name-part taxon-name-part-type="species">crassus</tp:taxon-name-part></tp:taxon-name></italic> Verrill, 1869, the type species by monotypy (Article 68.3 of the Code; <xref ref-type="bibr" rid="B153">ICZN 1999</xref>: 71). <italic><tp:taxon-name><tp:taxon-name-part taxon-name-part-type="genus">Epizoanthus</tp:taxon-name-part> <tp:taxon-name-part taxon-name-part-type="species">crassus</tp:taxon-name-part></tp:taxon-name></italic> Verrill, 1869, is currently assigned to the genus <italic><tp:taxon-name><tp:taxon-name-part taxon-name-part-type="genus">Epizoanthus</tp:taxon-name-part></tp:taxon-name></italic> Gray, 1867 (<xref ref-type="bibr" rid="B183">Lwowsky 1913</xref>: 560, <xref ref-type="bibr" rid="B298">Walsh 1967</xref>: 39), and <italic><tp:taxon-name><tp:taxon-name-part taxon-name-part-type="genus">Verrillia</tp:taxon-name-part></tp:taxon-name></italic> is thus a junior subjective <!--PageBreak-->synonym of <italic><tp:taxon-name><tp:taxon-name-part taxon-name-part-type="genus">Epizoanthus</tp:taxon-name-part></tp:taxon-name></italic> Gray, 1867. <italic><tp:taxon-name><tp:taxon-name-part taxon-name-part-type="genus">Verrillia</tp:taxon-name-part></tp:taxon-name></italic> Andres, 1883, is not a valid name as it is a junior homonym of <italic><tp:taxon-name><tp:taxon-name-part taxon-name-part-type="genus">Verrillia</tp:taxon-name-part></tp:taxon-name></italic> Stearns, 1873, which was proposed for a genus of scleractinian coral. <xref ref-type="bibr" rid="B71">Delphy (1939</xref>: 269, 270) proposed the replacement name <italic><tp:taxon-name><tp:taxon-name-part taxon-name-part-type="genus">Lirrevia</tp:taxon-name-part></tp:taxon-name></italic>, which is an objective synonym of <italic><tp:taxon-name><tp:taxon-name-part taxon-name-part-type="genus">Verrillia</tp:taxon-name-part></tp:taxon-name></italic> Andres, 1883, and a junior subjective synonym of <italic><tp:taxon-name><tp:taxon-name-part taxon-name-part-type="genus">Epizoanthus</tp:taxon-name-part></tp:taxon-name></italic> Gray, 1867.</p></sec><sec sec-type="Synonyms of Isaurus Gray, 1828 (Zoanthidae): Monanthus Andres, 1883, Monothoa Andres, 1883, and Panceria Andres, 1877" id="SECID0EBEDM"><title>Synonyms of <italic><tp:taxon-name><tp:taxon-name-part taxon-name-part-type="genus">Isaurus</tp:taxon-name-part></tp:taxon-name></italic> Gray, 1828 (<tp:taxon-name><tp:taxon-name-part taxon-name-part-type="family">Zoanthidae</tp:taxon-name-part></tp:taxon-name>): <italic><tp:taxon-name><tp:taxon-name-part taxon-name-part-type="genus">Monanthus</tp:taxon-name-part></tp:taxon-name></italic> Andres, 1883, <italic><tp:taxon-name><tp:taxon-name-part taxon-name-part-type="genus">Monothoa</tp:taxon-name-part></tp:taxon-name></italic> Andres, 1883, and <italic><tp:taxon-name><tp:taxon-name-part taxon-name-part-type="genus">Panceria</tp:taxon-name-part></tp:taxon-name></italic> Andres, 1877</title><p>
            <xref ref-type="bibr" rid="B194">Muirhead and Ryland (1985</xref>: 325) listed <tp:taxon-name><tp:taxon-name-part taxon-name-part-type="genus">Polythoa</tp:taxon-name-part> (<tp:taxon-name-part taxon-name-part-type="subgenus">Monothoa</tp:taxon-name-part>)</tp:taxon-name> Andres, 1883, <tp:taxon-name><tp:taxon-name-part taxon-name-part-type="genus">Zoanthus</tp:taxon-name-part> (<tp:taxon-name-part taxon-name-part-type="subgenus">Monanthus</tp:taxon-name-part>)</tp:taxon-name> Andres, 1883, and <italic><tp:taxon-name><tp:taxon-name-part taxon-name-part-type="genus">Panceria</tp:taxon-name-part></tp:taxon-name></italic> Andres, 1877, as synonyms of <italic><tp:taxon-name><tp:taxon-name-part taxon-name-part-type="genus">Isaurus</tp:taxon-name-part></tp:taxon-name></italic> Gray, 1828, but did not give details for this synonymy. Herein, type species are designated for <tp:taxon-name><tp:taxon-name-part taxon-name-part-type="genus">Polythoa</tp:taxon-name-part> (<tp:taxon-name-part taxon-name-part-type="subgenus">Monothoa</tp:taxon-name-part>)</tp:taxon-name> Andres, 1883, and <tp:taxon-name><tp:taxon-name-part taxon-name-part-type="genus">Zoanthus</tp:taxon-name-part> (<tp:taxon-name-part taxon-name-part-type="subgenus">Monanthus</tp:taxon-name-part>)</tp:taxon-name> Andres, 1883, to formally fix the identity of these genus-group names. The nomenclatural consequences of our type species designations are in agreement with the taxonomic conclusions of <xref ref-type="bibr" rid="B194">Muirhead and Ryland (1985)</xref>.</p><p>The genus-group name <italic><tp:taxon-name><tp:taxon-name-part taxon-name-part-type="genus">Monothoa</tp:taxon-name-part></tp:taxon-name></italic> was proposed as a subgenus of <italic><tp:taxon-name><tp:taxon-name-part taxon-name-part-type="genus">Palythoa</tp:taxon-name-part></tp:taxon-name></italic> Lamouroux, 1816, by <xref ref-type="bibr" rid="B9">Andres (1883a</xref>: 521, 530, 537; <xref ref-type="bibr" rid="B10">1883b</xref>: 313, 322, 329; <xref ref-type="bibr" rid="B11">1884</xref>: 307, 315, 316, 322) with the inclusion of <italic><tp:taxon-name><tp:taxon-name-part taxon-name-part-type="genus">Hughaea</tp:taxon-name-part> <tp:taxon-name-part taxon-name-part-type="species">caraibeorum</tp:taxon-name-part></tp:taxon-name></italic> Duchassaing de Fonbressin, 1850, <italic><tp:taxon-name><tp:taxon-name-part taxon-name-part-type="genus">Mamillifera</tp:taxon-name-part> <tp:taxon-name-part taxon-name-part-type="species">fulva</tp:taxon-name-part></tp:taxon-name></italic> Quoy &amp; Gaimard, 1834, <italic><tp:taxon-name><tp:taxon-name-part taxon-name-part-type="genus">Mamillifera</tp:taxon-name-part> <tp:taxon-name-part taxon-name-part-type="species">vanikorensis</tp:taxon-name-part></tp:taxon-name></italic> Quoy &amp; Gaimard, 1834, <italic><tp:taxon-name><tp:taxon-name-part taxon-name-part-type="genus">Mamillifera</tp:taxon-name-part> <tp:taxon-name-part taxon-name-part-type="species">viridifusca</tp:taxon-name-part></tp:taxon-name></italic> Quoy &amp; Gaimard, 1834, <italic><tp:taxon-name><tp:taxon-name-part taxon-name-part-type="genus">Panceria</tp:taxon-name-part> <tp:taxon-name-part taxon-name-part-type="species">spongiosa</tp:taxon-name-part></tp:taxon-name></italic> Andres, 1877, and <italic><tp:taxon-name><tp:taxon-name-part taxon-name-part-type="genus">Triga</tp:taxon-name-part> <tp:taxon-name-part taxon-name-part-type="species">philippinensis</tp:taxon-name-part></tp:taxon-name></italic> Gray, 1867. <italic><tp:taxon-name><tp:taxon-name-part taxon-name-part-type="genus">Panceria</tp:taxon-name-part> <tp:taxon-name-part taxon-name-part-type="species">spongiosa</tp:taxon-name-part></tp:taxon-name></italic> Andres, 1877, is herein designated as the type species of <tp:taxon-name><tp:taxon-name-part taxon-name-part-type="genus">Polythoa</tp:taxon-name-part> (<tp:taxon-name-part taxon-name-part-type="subgenus">Monothoa</tp:taxon-name-part>)</tp:taxon-name> Andres, 1883. <italic><tp:taxon-name><tp:taxon-name-part taxon-name-part-type="genus">Panceria</tp:taxon-name-part> <tp:taxon-name-part taxon-name-part-type="species">spongiosa</tp:taxon-name-part></tp:taxon-name></italic> Andres, 1877, is currently considered to be a junior subjective synonym of <italic><tp:taxon-name><tp:taxon-name-part taxon-name-part-type="genus">Isaurus</tp:taxon-name-part> <tp:taxon-name-part taxon-name-part-type="species">tuberculatus</tp:taxon-name-part></tp:taxon-name></italic> Gray, 1828 (<xref ref-type="bibr" rid="B194">Muirhead and Ryland 1985</xref>: 326), and <tp:taxon-name><tp:taxon-name-part taxon-name-part-type="genus">Polythoa</tp:taxon-name-part> (<tp:taxon-name-part taxon-name-part-type="subgenus">Monothoa</tp:taxon-name-part>)</tp:taxon-name> Andres, 1883, becomes a junior subjective synonym of <italic><tp:taxon-name><tp:taxon-name-part taxon-name-part-type="genus">Isaurus</tp:taxon-name-part></tp:taxon-name></italic> Gray, 1828.</p><p>The genus-group name <italic><tp:taxon-name><tp:taxon-name-part taxon-name-part-type="genus">Monanthus</tp:taxon-name-part></tp:taxon-name></italic> was proposed as a subgenus of <italic><tp:taxon-name><tp:taxon-name-part taxon-name-part-type="genus">Zoanthus</tp:taxon-name-part></tp:taxon-name></italic> Lamarck, 1801, by <xref ref-type="bibr" rid="B9">Andres (1883a</xref>: 538, 540, 541, 543; <xref ref-type="bibr" rid="B10">1883b</xref>: 330, 332, 333, 335; <xref ref-type="bibr" rid="B11">1884</xref>: 323, 325, 326, 328, 329) with the inclusion of <italic><tp:taxon-name><tp:taxon-name-part taxon-name-part-type="genus">Isaurus</tp:taxon-name-part> <tp:taxon-name-part taxon-name-part-type="species">tuberculatus</tp:taxon-name-part></tp:taxon-name></italic> Gray, 1828, <italic><tp:taxon-name><tp:taxon-name-part taxon-name-part-type="genus">Isaura</tp:taxon-name-part> <tp:taxon-name-part taxon-name-part-type="species">neglecta</tp:taxon-name-part></tp:taxon-name></italic> Duchassaing de Fonbressin and Michelotti, 1860, <italic><tp:taxon-name><tp:taxon-name-part taxon-name-part-type="genus">Pales</tp:taxon-name-part> <tp:taxon-name-part taxon-name-part-type="species">cliftoni</tp:taxon-name-part></tp:taxon-name></italic> Gray, 1867, and <italic><tp:taxon-name><tp:taxon-name-part taxon-name-part-type="genus">Palythoa</tp:taxon-name-part> <tp:taxon-name-part taxon-name-part-type="species">savignyi</tp:taxon-name-part></tp:taxon-name></italic> Audouin, 1826. <italic><tp:taxon-name><tp:taxon-name-part taxon-name-part-type="genus">Isaurus</tp:taxon-name-part> <tp:taxon-name-part taxon-name-part-type="species">tuberculatus</tp:taxon-name-part></tp:taxon-name></italic> Gray, 1828, is herein designated as the type species of <tp:taxon-name><tp:taxon-name-part taxon-name-part-type="genus">Zoanthus</tp:taxon-name-part> (<tp:taxon-name-part taxon-name-part-type="subgenus">Monanthus</tp:taxon-name-part>)</tp:taxon-name> Andres, 1883, thereby making <tp:taxon-name><tp:taxon-name-part taxon-name-part-type="genus">Zoanthus</tp:taxon-name-part> (<tp:taxon-name-part taxon-name-part-type="subgenus">Monanthus</tp:taxon-name-part>)</tp:taxon-name> Andres, 1883, a junior objective synonym of <italic><tp:taxon-name><tp:taxon-name-part taxon-name-part-type="genus">Isaurus</tp:taxon-name-part></tp:taxon-name></italic> Gray, 1828, as they have the same type species (Article 61.3.3 of the Code, <xref ref-type="bibr" rid="B153">ICZN 1999</xref>: 64) (also see <xref ref-type="bibr" rid="B182">Low and Reimer 2012b</xref>: 47).</p><p>The genus-group name <italic><tp:taxon-name><tp:taxon-name-part taxon-name-part-type="genus">Panceria</tp:taxon-name-part></tp:taxon-name></italic> was proposed by <xref ref-type="bibr" rid="B7">Andres (1877</xref>: 221, 226) with the inclusion of <italic><tp:taxon-name><tp:taxon-name-part taxon-name-part-type="genus">Panceria</tp:taxon-name-part> <tp:taxon-name-part taxon-name-part-type="species">spongiosa</tp:taxon-name-part></tp:taxon-name></italic> Andres, 1877, the type species by monotypy (Article 68.3 of the Code, <xref ref-type="bibr" rid="B153">ICZN 1999</xref>: 71). As discussed above, <italic><tp:taxon-name><tp:taxon-name-part taxon-name-part-type="genus">Panceria</tp:taxon-name-part> <tp:taxon-name-part taxon-name-part-type="species">spongiosa</tp:taxon-name-part></tp:taxon-name></italic> Andres, 1877, is a junior subjective synonym of <italic><tp:taxon-name><tp:taxon-name-part taxon-name-part-type="genus">Isaurus</tp:taxon-name-part> <tp:taxon-name-part taxon-name-part-type="species">tuberculatus</tp:taxon-name-part></tp:taxon-name></italic> Gray, 1828 and <italic><tp:taxon-name><tp:taxon-name-part taxon-name-part-type="genus">Panceria</tp:taxon-name-part></tp:taxon-name></italic> Andres, 1877, becomes a junior subjective synonym of <italic><tp:taxon-name><tp:taxon-name-part taxon-name-part-type="genus">Isaurus</tp:taxon-name-part></tp:taxon-name></italic> Gray, 1828.</p><!--PageBreak--></sec><sec sec-type="Synonyms of Palythoa Lamouroux, 1816 (Sphenopidae) (I): Cavolinia Schweigger, 1819, and Cynicus Gistel, 1848" id="SECID0ETRDM"><title>Synonyms of <italic><tp:taxon-name><tp:taxon-name-part taxon-name-part-type="genus">Palythoa</tp:taxon-name-part></tp:taxon-name></italic> Lamouroux, 1816 (<tp:taxon-name><tp:taxon-name-part taxon-name-part-type="family">Sphenopidae</tp:taxon-name-part></tp:taxon-name>) (I): <italic><tp:taxon-name><tp:taxon-name-part taxon-name-part-type="genus">Cavolinia</tp:taxon-name-part></tp:taxon-name></italic> Schweigger, 1819, and <italic><tp:taxon-name><tp:taxon-name-part taxon-name-part-type="genus">Cynicus</tp:taxon-name-part></tp:taxon-name></italic> Gistel, 1848</title><p>
            <xref ref-type="bibr" rid="B261">Schweigger (1819</xref>: 99, 100) proposed the genus-group name <italic><tp:taxon-name><tp:taxon-name-part taxon-name-part-type="genus">Cavolinia</tp:taxon-name-part></tp:taxon-name></italic> for two species of zoanthids: <italic><tp:taxon-name><tp:taxon-name-part taxon-name-part-type="genus">Alcyonium</tp:taxon-name-part> <tp:taxon-name-part taxon-name-part-type="species">mammillosum</tp:taxon-name-part></tp:taxon-name></italic> Ellis, in Ellis &amp; Solander, 1786 (incorrectly spelt as “<italic>mamillosum</italic>”), and <italic><tp:taxon-name><tp:taxon-name-part taxon-name-part-type="genus">Cavolinia</tp:taxon-name-part> <tp:taxon-name-part taxon-name-part-type="species">rosea</tp:taxon-name-part></tp:taxon-name></italic> Schweigger, 1819 (an unnecessary replacement name for <italic><tp:taxon-name><tp:taxon-name-part taxon-name-part-type="genus">Madrepora</tp:taxon-name-part> <tp:taxon-name-part taxon-name-part-type="species">denudata</tp:taxon-name-part></tp:taxon-name></italic> Cavolini, 1785). <italic><tp:taxon-name><tp:taxon-name-part taxon-name-part-type="genus">Alcyonium</tp:taxon-name-part> <tp:taxon-name-part taxon-name-part-type="species">mammillosum</tp:taxon-name-part></tp:taxon-name></italic> Ellis, in Ellis &amp; Solander, 1786, and <italic><tp:taxon-name><tp:taxon-name-part taxon-name-part-type="genus">Madrepora</tp:taxon-name-part> <tp:taxon-name-part taxon-name-part-type="species">denudata</tp:taxon-name-part></tp:taxon-name></italic> Cavolini, 1785 (and therefore <italic><tp:taxon-name><tp:taxon-name-part taxon-name-part-type="genus">Cavolinia</tp:taxon-name-part> <tp:taxon-name-part taxon-name-part-type="species">rosea</tp:taxon-name-part></tp:taxon-name></italic> Schweigger, 1819), are now assigned to the genus <italic><tp:taxon-name><tp:taxon-name-part taxon-name-part-type="genus">Palythoa</tp:taxon-name-part></tp:taxon-name></italic> Lamouroux, 1816 (see <xref ref-type="bibr" rid="B190">Milne Edwards 1857</xref>: 301, <xref ref-type="bibr" rid="B247">Ryland and Lancaster 2003</xref>: 410), making <italic><tp:taxon-name><tp:taxon-name-part taxon-name-part-type="genus">Cavolinia</tp:taxon-name-part></tp:taxon-name></italic> Schweigger, 1819, a junior subjective synonym of <italic><tp:taxon-name><tp:taxon-name-part taxon-name-part-type="genus">Palythoa</tp:taxon-name-part></tp:taxon-name></italic> Lamouroux, 1816.</p><p>No type species has been designated for <italic><tp:taxon-name><tp:taxon-name-part taxon-name-part-type="genus">Cavolinia</tp:taxon-name-part></tp:taxon-name></italic> Schweigger, 1819, and no designation is necessary as <italic><tp:taxon-name><tp:taxon-name-part taxon-name-part-type="genus">Cavolinia</tp:taxon-name-part></tp:taxon-name></italic> Schweigger, 1819, is an invalid junior homonym of <italic><tp:taxon-name><tp:taxon-name-part taxon-name-part-type="genus">Cavolinia</tp:taxon-name-part></tp:taxon-name></italic> Abildgaard, 1791 (<tp:taxon-name><tp:taxon-name-part taxon-name-part-type="phylum">Mollusca</tp:taxon-name-part></tp:taxon-name>), and <italic><tp:taxon-name><tp:taxon-name-part taxon-name-part-type="genus">Cavolinia</tp:taxon-name-part></tp:taxon-name></italic> Bruguière, 1791 (<tp:taxon-name><tp:taxon-name-part taxon-name-part-type="phylum">Mollusca</tp:taxon-name-part></tp:taxon-name>), and has been placed on the <italic>Official Index of Rejected and Invalid Generic Names in Zoology</italic> (see <xref ref-type="bibr" rid="B149">ICZN 1969</xref>: 28).</p><p>The replacement name <italic><tp:taxon-name><tp:taxon-name-part taxon-name-part-type="genus">Cynicus</tp:taxon-name-part></tp:taxon-name></italic> was proposed by <xref ref-type="bibr" rid="B112">Gistel (1848</xref>: viii) for <italic><tp:taxon-name><tp:taxon-name-part taxon-name-part-type="genus">Cavolinia</tp:taxon-name-part></tp:taxon-name></italic> Schweigger, 1819. <italic><tp:taxon-name><tp:taxon-name-part taxon-name-part-type="genus">Cynicus</tp:taxon-name-part></tp:taxon-name></italic> Gistel, 1848, is therefore an unnecessary replacement name for, and junior objective synonym of, <italic><tp:taxon-name><tp:taxon-name-part taxon-name-part-type="genus">Cavolinia</tp:taxon-name-part></tp:taxon-name></italic> Schweigger, 1819.</p></sec><sec sec-type="Synonyms of Palythoa Lamouroux, 1816 (Sphenopidae) (II): Corticifera Le Sueur, 1817, Corticithoa Andres, 1883, and Gemmithoa Andres, 1883" id="SECID0EKYDM"><title>Synonyms of <italic><tp:taxon-name><tp:taxon-name-part taxon-name-part-type="genus">Palythoa</tp:taxon-name-part></tp:taxon-name></italic> Lamouroux, 1816 (<tp:taxon-name><tp:taxon-name-part taxon-name-part-type="family">Sphenopidae</tp:taxon-name-part></tp:taxon-name>) (II): <italic><tp:taxon-name><tp:taxon-name-part taxon-name-part-type="genus">Corticifera</tp:taxon-name-part></tp:taxon-name></italic> Le Sueur, 1817, <italic><tp:taxon-name><tp:taxon-name-part taxon-name-part-type="genus">Corticithoa</tp:taxon-name-part></tp:taxon-name></italic> Andres, 1883, and <italic><tp:taxon-name><tp:taxon-name-part taxon-name-part-type="genus">Gemmithoa</tp:taxon-name-part></tp:taxon-name></italic> Andres, 1883</title><p>The genus-group name <italic><tp:taxon-name><tp:taxon-name-part taxon-name-part-type="genus">Corticifera</tp:taxon-name-part></tp:taxon-name></italic> was proposed by <xref ref-type="bibr" rid="B173">Le Sueur (1817</xref>: 178, 179) with the inclusion of <italic><tp:taxon-name><tp:taxon-name-part taxon-name-part-type="genus">Corticifera</tp:taxon-name-part> <tp:taxon-name-part taxon-name-part-type="species">flava</tp:taxon-name-part></tp:taxon-name></italic> Le Sueur, 1817, and <italic><tp:taxon-name><tp:taxon-name-part taxon-name-part-type="genus">Corticifera</tp:taxon-name-part> <tp:taxon-name-part taxon-name-part-type="species">glareola</tp:taxon-name-part></tp:taxon-name></italic> Le Sueur, 1817. <xref ref-type="bibr" rid="B128">Haddon and Shackleton (1891b</xref>: 692) designated <italic><tp:taxon-name><tp:taxon-name-part taxon-name-part-type="genus">Corticifera</tp:taxon-name-part> <tp:taxon-name-part taxon-name-part-type="species">glareola</tp:taxon-name-part></tp:taxon-name></italic> Le Sueur, 1817, as the type species of <italic><tp:taxon-name><tp:taxon-name-part taxon-name-part-type="genus">Corticifera</tp:taxon-name-part></tp:taxon-name></italic> Le Sueur, 1817. As the type species of <italic><tp:taxon-name><tp:taxon-name-part taxon-name-part-type="genus">Corticifera</tp:taxon-name-part></tp:taxon-name></italic>, is currently assigned to genus <italic><tp:taxon-name><tp:taxon-name-part taxon-name-part-type="genus">Palythoa</tp:taxon-name-part></tp:taxon-name></italic>, <italic><tp:taxon-name><tp:taxon-name-part taxon-name-part-type="genus">Corticifera</tp:taxon-name-part></tp:taxon-name></italic>, is now a junior subjective synonym of <italic><tp:taxon-name><tp:taxon-name-part taxon-name-part-type="genus">Palythoa</tp:taxon-name-part></tp:taxon-name></italic> (see also <xref ref-type="bibr" rid="B128">Haddon and Shackleton 1891b</xref>: 692).</p><p>The genus-group name <italic><tp:taxon-name><tp:taxon-name-part taxon-name-part-type="genus">Corticithoa</tp:taxon-name-part></tp:taxon-name></italic> was proposed as a subgenus of <italic><tp:taxon-name><tp:taxon-name-part taxon-name-part-type="genus">Palythoa</tp:taxon-name-part></tp:taxon-name></italic> by <xref ref-type="bibr" rid="B9">Andres (1883a</xref>: 521, 535–538; <xref ref-type="bibr" rid="B10">1883b</xref>: 313, 327–330; <xref ref-type="bibr" rid="B11">1884</xref>: 307, 320–323) with the inclusion of <italic><tp:taxon-name><tp:taxon-name-part taxon-name-part-type="genus">Alyconium</tp:taxon-name-part> <tp:taxon-name-part taxon-name-part-type="species">tuberculosum</tp:taxon-name-part></tp:taxon-name></italic> Esper, 1805, <italic><tp:taxon-name><tp:taxon-name-part taxon-name-part-type="genus">Corticifera</tp:taxon-name-part> <tp:taxon-name-part taxon-name-part-type="species">aggregata</tp:taxon-name-part></tp:taxon-name></italic> Lesson, 1830, <italic><tp:taxon-name><tp:taxon-name-part taxon-name-part-type="genus">Corticifera</tp:taxon-name-part> <tp:taxon-name-part taxon-name-part-type="species">glareola</tp:taxon-name-part></tp:taxon-name></italic> Le Sueur, 1817, <italic><tp:taxon-name><tp:taxon-name-part taxon-name-part-type="genus">Gemmaria</tp:taxon-name-part> <tp:taxon-name-part taxon-name-part-type="species">humilis</tp:taxon-name-part></tp:taxon-name></italic> Verrill, 1869, <italic><tp:taxon-name><tp:taxon-name-part taxon-name-part-type="genus">Mammillifera</tp:taxon-name-part> <tp:taxon-name-part taxon-name-part-type="species">clavata</tp:taxon-name-part></tp:taxon-name></italic> Duchassaing de Fombressin, 1850, <italic><tp:taxon-name><tp:taxon-name-part taxon-name-part-type="genus">Mamillifera</tp:taxon-name-part> <tp:taxon-name-part taxon-name-part-type="species">lutea</tp:taxon-name-part></tp:taxon-name></italic> Quoy &amp; Gaimard, 1834, and <italic><tp:taxon-name><tp:taxon-name-part taxon-name-part-type="genus">Palythoa</tp:taxon-name-part> <tp:taxon-name-part taxon-name-part-type="species">cinerea</tp:taxon-name-part></tp:taxon-name></italic> Duchassaing de Fonbressin &amp; Michelotti, 1864. <italic><tp:taxon-name><tp:taxon-name-part taxon-name-part-type="genus">Alyconium</tp:taxon-name-part> <tp:taxon-name-part taxon-name-part-type="species">tuberculosum</tp:taxon-name-part></tp:taxon-name></italic> Esper, 1805, is herein designated as the type species of <tp:taxon-name><tp:taxon-name-part taxon-name-part-type="genus">Palythoa</tp:taxon-name-part> (<tp:taxon-name-part taxon-name-part-type="subgenus">Corticithoa</tp:taxon-name-part>)</tp:taxon-name> Andres, 1883. <italic><tp:taxon-name><tp:taxon-name-part taxon-name-part-type="genus">Alyconium</tp:taxon-name-part> <tp:taxon-name-part taxon-name-part-type="species">tuberculosum</tp:taxon-name-part></tp:taxon-name></italic>, is currently assigned to the genus <italic><tp:taxon-name><tp:taxon-name-part taxon-name-part-type="genus">Palythoa</tp:taxon-name-part></tp:taxon-name></italic> (see <xref ref-type="bibr" rid="B224">Reimer et al. 2006</xref>: 92, <xref ref-type="bibr" rid="B247">Ryland and Lancaster 2003</xref>: 409, 410, <xref ref-type="bibr" rid="B298">Walsh 1967</xref>: 19, 20). By this type species designation, <tp:taxon-name><tp:taxon-name-part taxon-name-part-type="genus">Palythoa</tp:taxon-name-part> (<tp:taxon-name-part taxon-name-part-type="subgenus">Corticithoa</tp:taxon-name-part>)</tp:taxon-name> Andres, 1883, becomes a junior subjective synonym of <italic><tp:taxon-name><tp:taxon-name-part taxon-name-part-type="genus">Palythoa</tp:taxon-name-part></tp:taxon-name></italic>.</p><p>The genus-group name <italic><tp:taxon-name><tp:taxon-name-part taxon-name-part-type="genus">Gemmithoa</tp:taxon-name-part></tp:taxon-name></italic> was proposed as a subgenus of <italic><tp:taxon-name><tp:taxon-name-part taxon-name-part-type="genus">Palythoa</tp:taxon-name-part></tp:taxon-name></italic>, by <xref ref-type="bibr" rid="B9">Andres (1883a</xref>: 521, 532, 533; <xref ref-type="bibr" rid="B10">1883b</xref>: 313, 324, 325; <xref ref-type="bibr" rid="B11">1884</xref>: 307, 318) with the in<!--PageBreak-->clusion of <italic><tp:taxon-name><tp:taxon-name-part taxon-name-part-type="genus">Mammillifera</tp:taxon-name-part> <tp:taxon-name-part taxon-name-part-type="species">brevis</tp:taxon-name-part></tp:taxon-name></italic> Duchassaing de Fonbressin, 1850, the type species by monotypy (Article 68.3 of the Code; <xref ref-type="bibr" rid="B153">ICZN 1999</xref>: 71). <italic><tp:taxon-name><tp:taxon-name-part taxon-name-part-type="genus">Mammillifera</tp:taxon-name-part> <tp:taxon-name-part taxon-name-part-type="species">brevis</tp:taxon-name-part></tp:taxon-name></italic> Duchassaing de Fombressin, 1850, is now assigned to the genus <italic><tp:taxon-name><tp:taxon-name-part taxon-name-part-type="genus">Palythoa</tp:taxon-name-part></tp:taxon-name></italic> (see <xref ref-type="bibr" rid="B298">Walsh 1967</xref>: 5), making <tp:taxon-name><tp:taxon-name-part taxon-name-part-type="genus">Polythoa</tp:taxon-name-part> (<tp:taxon-name-part taxon-name-part-type="subgenus">Gemmithoa</tp:taxon-name-part>)</tp:taxon-name> Andres, 1883, a junior subjective synonym of <italic><tp:taxon-name><tp:taxon-name-part taxon-name-part-type="genus">Palythoa</tp:taxon-name-part></tp:taxon-name></italic> Lamouroux, 1816.</p></sec><sec sec-type="Synonyms of Palythoa Lamouroux, 1816 (Sphenopidae) (III): Palythoaster Haeckel, 1875" id="SECID0E6DEM"><title>Synonyms of <italic><tp:taxon-name><tp:taxon-name-part taxon-name-part-type="genus">Palythoa</tp:taxon-name-part></tp:taxon-name></italic> Lamouroux, 1816 (<tp:taxon-name><tp:taxon-name-part taxon-name-part-type="family">Sphenopidae</tp:taxon-name-part></tp:taxon-name>) (III): <italic><tp:taxon-name><tp:taxon-name-part taxon-name-part-type="genus">Palythoaster</tp:taxon-name-part></tp:taxon-name></italic> Haeckel, 1875</title><p>
            <xref ref-type="bibr" rid="B129">Haeckel (1875</xref>: 44, pl. 1, fig. 5) proposed the name <italic><tp:taxon-name><tp:taxon-name-part taxon-name-part-type="genus">Palythoaster</tp:taxon-name-part></tp:taxon-name></italic> for a single species, <italic><tp:taxon-name><tp:taxon-name-part taxon-name-part-type="genus">Palythoa</tp:taxon-name-part> <tp:taxon-name-part taxon-name-part-type="species">savignyi</tp:taxon-name-part></tp:taxon-name></italic> Audouin, 1826, the type species by monotypy (Article 68.3 of the Code, <xref ref-type="bibr" rid="B153">ICZN 1999</xref>: 71). Although the date on the title-page of the work by Haeckel is “1876”, it was available in 1875 (see <xref ref-type="bibr" rid="B175">Leuckart 1875</xref>: 463).</p><p>
            <xref ref-type="bibr" rid="B85">Ehrenberg (1834a</xref>: 269; <xref ref-type="bibr" rid="B86">1834b</xref>: 45) considered <italic><tp:taxon-name><tp:taxon-name-part taxon-name-part-type="genus">Palythoa</tp:taxon-name-part> <tp:taxon-name-part taxon-name-part-type="species">savignyi</tp:taxon-name-part></tp:taxon-name></italic> Audouin, 1826, to be a valid species of zoantharian, but placed it in the genus <italic><tp:taxon-name><tp:taxon-name-part taxon-name-part-type="genus">Hughea</tp:taxon-name-part></tp:taxon-name></italic> Lamouroux, 1821. The genus <italic><tp:taxon-name><tp:taxon-name-part taxon-name-part-type="genus">Hughea</tp:taxon-name-part></tp:taxon-name></italic> Lamouroux, 1821, has long been confused for a genus of a zoantharian, which it is not (see <xref ref-type="bibr" rid="B247">Ryland and Lancaster 2003</xref>: 411; Appendix <xref ref-type="app" rid="App2">2</xref>).</p><p>As discussed by <xref ref-type="bibr" rid="B182">Low and Reimer (2012b)</xref>, the name <italic><tp:taxon-name><tp:taxon-name-part taxon-name-part-type="genus">Palythoa</tp:taxon-name-part> <tp:taxon-name-part taxon-name-part-type="species">savignyi</tp:taxon-name-part></tp:taxon-name></italic> was proposed by <xref ref-type="bibr" rid="B18">Audouin (1826</xref>: 229) for an unnamed figured by <xref ref-type="bibr" rid="B252">Savigny (1811</xref>: pl. 2, fig. 1) from Egypt. Based on the figure and the other information provided by <xref ref-type="bibr" rid="B252">Savigny (1811)</xref> and <xref ref-type="bibr" rid="B18">Audouin (1826)</xref>, we herein agree with the opinion of <xref ref-type="bibr" rid="B85">Ehrenberg (1834a</xref>: 269; <xref ref-type="bibr" rid="B86">1834b</xref>: 45) in considering <italic><tp:taxon-name><tp:taxon-name-part taxon-name-part-type="genus">Palythoa</tp:taxon-name-part> <tp:taxon-name-part taxon-name-part-type="species">savignyi</tp:taxon-name-part></tp:taxon-name></italic> Audouin, 1826, to be a valid species of zoantharian, but unlike this previous author, we consider it to be a species of <italic><tp:taxon-name><tp:taxon-name-part taxon-name-part-type="genus">Palythoa</tp:taxon-name-part></tp:taxon-name></italic> Lamouroux, 1816.</p><p>As the type species of the genus <italic><tp:taxon-name><tp:taxon-name-part taxon-name-part-type="genus">Palythoaster</tp:taxon-name-part></tp:taxon-name></italic> Haeckel, 1875, is considered to be a species of <italic><tp:taxon-name><tp:taxon-name-part taxon-name-part-type="genus">Palythoa</tp:taxon-name-part></tp:taxon-name></italic> Lamouroux, 1816, the former becomes a junior subjective synonym of the latter.</p></sec><sec sec-type="Synonyms of Zoanthus Lamarck, 1801 (Zoanthidae) (I): Actimastus Rafinesque, 1818, and Mammillifera Le Sueur, 1817" id="SECID0EJJEM"><title>Synonyms of <italic><tp:taxon-name><tp:taxon-name-part taxon-name-part-type="genus">Zoanthus</tp:taxon-name-part></tp:taxon-name></italic> Lamarck, 1801 (<tp:taxon-name><tp:taxon-name-part taxon-name-part-type="family">Zoanthidae</tp:taxon-name-part></tp:taxon-name>) (I): <italic><tp:taxon-name><tp:taxon-name-part taxon-name-part-type="genus">Actimastus</tp:taxon-name-part></tp:taxon-name></italic> Rafinesque, 1818, and <italic><tp:taxon-name><tp:taxon-name-part taxon-name-part-type="genus">Mammillifera</tp:taxon-name-part></tp:taxon-name></italic> Le Sueur, 1817</title><p>The genus-group name <italic><tp:taxon-name><tp:taxon-name-part taxon-name-part-type="genus">Mammillifera</tp:taxon-name-part></tp:taxon-name></italic> was proposed by <xref ref-type="bibr" rid="B173">Le Sueur (1817</xref>: 177, 178) with the inclusion of <italic><tp:taxon-name><tp:taxon-name-part taxon-name-part-type="genus">Mammillifera</tp:taxon-name-part> <tp:taxon-name-part taxon-name-part-type="species">auricula</tp:taxon-name-part></tp:taxon-name></italic> Le Sueur, 1817, and <italic><tp:taxon-name><tp:taxon-name-part taxon-name-part-type="genus">Mammillifera</tp:taxon-name-part> <tp:taxon-name-part taxon-name-part-type="species">nymphaea</tp:taxon-name-part></tp:taxon-name></italic> Le Sueur, 1817. <italic><tp:taxon-name><tp:taxon-name-part taxon-name-part-type="genus">Mammillifera</tp:taxon-name-part> <tp:taxon-name-part taxon-name-part-type="species">auricula</tp:taxon-name-part></tp:taxon-name></italic> was designated as the type species of <italic><tp:taxon-name><tp:taxon-name-part taxon-name-part-type="genus">Mammillifera</tp:taxon-name-part></tp:taxon-name></italic> (see <xref ref-type="bibr" rid="B127">Haddon and Shackleton 1891a</xref>: 626). As the type species <italic><tp:taxon-name><tp:taxon-name-part taxon-name-part-type="genus">Mammillifera</tp:taxon-name-part> <tp:taxon-name-part taxon-name-part-type="species">auricula</tp:taxon-name-part></tp:taxon-name></italic> is currently assigned to the genus <italic><tp:taxon-name><tp:taxon-name-part taxon-name-part-type="genus">Zoanthus</tp:taxon-name-part></tp:taxon-name></italic> Lamarck, 1801 (<xref ref-type="bibr" rid="B80">Duerden 1898</xref>: 334, <xref ref-type="bibr" rid="B298">Walsh 1967</xref>: 22, <xref ref-type="bibr" rid="B234">Reimer et al. 2012a</xref>: 7), <italic><tp:taxon-name><tp:taxon-name-part taxon-name-part-type="genus">Mammillifera</tp:taxon-name-part></tp:taxon-name></italic> Le Sueur, 1817, and <italic><tp:taxon-name><tp:taxon-name-part taxon-name-part-type="genus">Zoanthus</tp:taxon-name-part></tp:taxon-name></italic> Lamarck, 1801, are subjective synonyms.</p><p>
            <xref ref-type="bibr" rid="B219">Rafinesque (1818</xref>: 271) proposed the name <italic><tp:taxon-name><tp:taxon-name-part taxon-name-part-type="genus">Actimastus</tp:taxon-name-part></tp:taxon-name></italic> to replace <italic><tp:taxon-name><tp:taxon-name-part taxon-name-part-type="genus">Mammillifera</tp:taxon-name-part></tp:taxon-name></italic> Le Sueur, 1817, stating that “<italic><tp:taxon-name><tp:taxon-name-part taxon-name-part-type="genus">Mammillifera</tp:taxon-name-part></tp:taxon-name></italic> of Lesueur, is rather too long; it is too much like <italic><tp:taxon-name><tp:taxon-name-part taxon-name-part-type="genus">Mammillaria</tp:taxon-name-part></tp:taxon-name></italic> in meaning and sense, and is composed of two Latin names united, <!--PageBreak-->which are tolerated in the specific nomenclature, but not often in the generic; lastly it has too much likeness to the classical name of <tp:taxon-name><tp:taxon-name-part taxon-name-part-type="class">Mammalia</tp:taxon-name-part></tp:taxon-name> to be tolerated. It must then be changed into <italic><tp:taxon-name><tp:taxon-name-part taxon-name-part-type="genus">Actimastus</tp:taxon-name-part></tp:taxon-name></italic>; meaning radiated mammilla”. As it is an unjustified emendation of <italic><tp:taxon-name><tp:taxon-name-part taxon-name-part-type="genus">Mammillifera</tp:taxon-name-part></tp:taxon-name></italic> Le Sueur, 1817 (Article 19.1 of the Code, <xref ref-type="bibr" rid="B153">ICZN 1999</xref>: 21), <italic><tp:taxon-name><tp:taxon-name-part taxon-name-part-type="genus">Actimastus</tp:taxon-name-part></tp:taxon-name></italic> Rafinesque, 1818, becomes a junior objective synonym of <italic><tp:taxon-name><tp:taxon-name-part taxon-name-part-type="genus">Mammillifera</tp:taxon-name-part></tp:taxon-name></italic> Le Sueur, 1817.</p></sec><sec sec-type="Synonyms of Zoanthus Lamarck, 1801 (Zoanthidae) (II): Actinorhiza Agassiz, 1846, and Actinorhyza Blainville, 1830" id="SECID0ESPEM"><title>Synonyms of <italic><tp:taxon-name><tp:taxon-name-part taxon-name-part-type="genus">Zoanthus</tp:taxon-name-part></tp:taxon-name></italic> Lamarck, 1801 (<tp:taxon-name><tp:taxon-name-part taxon-name-part-type="family">Zoanthidae</tp:taxon-name-part></tp:taxon-name>) (II): <italic><tp:taxon-name><tp:taxon-name-part taxon-name-part-type="genus">Actinorhiza</tp:taxon-name-part></tp:taxon-name></italic> Agassiz, 1846, and <italic><tp:taxon-name><tp:taxon-name-part taxon-name-part-type="genus">Actinorhyza</tp:taxon-name-part></tp:taxon-name></italic> Blainville, 1830</title><p>In a discussion on the genus <italic><tp:taxon-name><tp:taxon-name-part taxon-name-part-type="genus">Zoanthus</tp:taxon-name-part></tp:taxon-name></italic> Lamarck, 1801, <xref ref-type="bibr" rid="B27">Blainville (1830</xref>: 295) proposed the replacement name <italic><tp:taxon-name><tp:taxon-name-part taxon-name-part-type="genus">Actinorhyza</tp:taxon-name-part></tp:taxon-name></italic> for this genus-group stating only “[c]e genre, dans notre Système de nomenclature, pourroit ètre nommé Actinorhyse, <italic><tp:taxon-name><tp:taxon-name-part taxon-name-part-type="genus">Actinorhyza</tp:taxon-name-part></tp:taxon-name></italic>”. We herein consider the name <italic><tp:taxon-name><tp:taxon-name-part taxon-name-part-type="genus">Actinorhyza</tp:taxon-name-part></tp:taxon-name></italic> Blainville, 1830, to be an unnecessary replacement name for, and junior objective synonym of, <italic><tp:taxon-name><tp:taxon-name-part taxon-name-part-type="genus">Zoanthus</tp:taxon-name-part></tp:taxon-name></italic> Lamarck, 1801. The type species is thus identical to that of <italic><tp:taxon-name><tp:taxon-name-part taxon-name-part-type="genus">Zoanthus</tp:taxon-name-part></tp:taxon-name></italic> Lamarck, 1801 (viz., <italic><tp:taxon-name><tp:taxon-name-part taxon-name-part-type="genus">Actinia</tp:taxon-name-part> <tp:taxon-name-part taxon-name-part-type="species">sociata</tp:taxon-name-part></tp:taxon-name></italic> Ellis, 1768) (Article 67.8 of the Code, <xref ref-type="bibr" rid="B153">ICZN 1999</xref>: 68). In a later publication, <xref rid="B28" ref-type="bibr">Blainville (1834</xref>: 329) spelt the name as <italic><tp:taxon-name><tp:taxon-name-part taxon-name-part-type="genus">Actinorhysa</tp:taxon-name-part></tp:taxon-name></italic>, an incorrect subsequent spelling. Another incorrect subsequent spelling is <italic><tp:taxon-name><tp:taxon-name-part taxon-name-part-type="genus">Actinorrhyza</tp:taxon-name-part></tp:taxon-name></italic>, as used by <xref ref-type="bibr" rid="B85">Ehrenberg (1834a</xref>: 269).</p><p>
            <xref ref-type="bibr" rid="B4">Agassiz (1846</xref>: 7) proposed the unjustified emendation <italic><tp:taxon-name><tp:taxon-name-part taxon-name-part-type="genus">Actinorhiza</tp:taxon-name-part></tp:taxon-name></italic> for <italic><tp:taxon-name><tp:taxon-name-part taxon-name-part-type="genus">Actinorhyza</tp:taxon-name-part></tp:taxon-name></italic> Blainville, 1830, and the former is a junior objective synonym of the latter (Article 19.1 of the Code, <xref ref-type="bibr" rid="B153">ICZN 1999</xref>: 21).</p></sec><sec sec-type="Synonyms of Zoanthus Lamarck, 1801 (Zoanthidae) (III): Mammithoa Andres, 1883, “Mammothoa” Andres, 1883, and Rhyzanthus Andres, 1883" id="SECID0E4TEM"><title>Synonyms of <italic><tp:taxon-name><tp:taxon-name-part taxon-name-part-type="genus">Zoanthus</tp:taxon-name-part></tp:taxon-name></italic> Lamarck, 1801 (<tp:taxon-name><tp:taxon-name-part taxon-name-part-type="family">Zoanthidae</tp:taxon-name-part></tp:taxon-name>) (III): <italic><tp:taxon-name><tp:taxon-name-part taxon-name-part-type="genus">Mammithoa</tp:taxon-name-part></tp:taxon-name></italic> Andres, 1883, “<italic><tp:taxon-name><tp:taxon-name-part taxon-name-part-type="genus">Mammothoa</tp:taxon-name-part></tp:taxon-name></italic>” Andres, 1883, and <italic><tp:taxon-name><tp:taxon-name-part taxon-name-part-type="genus">Rhyzanthus</tp:taxon-name-part></tp:taxon-name></italic> Andres, 1883</title><p>The genus-group name <italic><tp:taxon-name><tp:taxon-name-part taxon-name-part-type="genus">Mammithoa</tp:taxon-name-part></tp:taxon-name></italic> was proposed as a subgenus of <italic><tp:taxon-name><tp:taxon-name-part taxon-name-part-type="genus">Palythoa</tp:taxon-name-part></tp:taxon-name></italic> Lamouroux, 1816, by <xref ref-type="bibr" rid="B9">Andres (1883a</xref>: 521, 533–535; <xref ref-type="bibr" rid="B10">1883b</xref>: 313, 325–327; <xref ref-type="bibr" rid="B11">1884</xref>: 307, 318–320). In the preliminary introduction to the newly proposed genus-group names, <xref ref-type="bibr" rid="B9">Andres (1883a</xref>: 521; <xref ref-type="bibr" rid="B10">1883b</xref>: 313; <xref ref-type="bibr" rid="B11">1884</xref>: 307) listed the name as <tp:taxon-name><tp:taxon-name-part taxon-name-part-type="genus">Polythoa</tp:taxon-name-part> (<tp:taxon-name-part taxon-name-part-type="subgenus">Mammithoa</tp:taxon-name-part>)</tp:taxon-name> and included six species under this grouping: <italic><tp:taxon-name><tp:taxon-name-part taxon-name-part-type="genus">Mammillifera</tp:taxon-name-part> <tp:taxon-name-part taxon-name-part-type="species">auricula</tp:taxon-name-part></tp:taxon-name></italic> Lesueur, 1817, <italic><tp:taxon-name><tp:taxon-name-part taxon-name-part-type="genus">Mamillifera</tp:taxon-name-part> <tp:taxon-name-part taxon-name-part-type="species">cingulata</tp:taxon-name-part></tp:taxon-name></italic> Quoy and Gaimard, 1834, <italic><tp:taxon-name><tp:taxon-name-part taxon-name-part-type="genus">Mammillifera</tp:taxon-name-part> <tp:taxon-name-part taxon-name-part-type="species">nymphaea</tp:taxon-name-part></tp:taxon-name></italic> Le Sueur, 1817, <italic><tp:taxon-name><tp:taxon-name-part taxon-name-part-type="genus">Mammillifera</tp:taxon-name-part> <tp:taxon-name-part taxon-name-part-type="species">univittata</tp:taxon-name-part></tp:taxon-name></italic> Lorenz, 1860, <italic><tp:taxon-name><tp:taxon-name-part taxon-name-part-type="genus">Mamillifera</tp:taxon-name-part> <tp:taxon-name-part taxon-name-part-type="species">viridis</tp:taxon-name-part></tp:taxon-name></italic> Quoy and Gaimard, 1834.</p><p>In a more detailed listing of the species included in the genus-group, the name was spelt as “<italic><tp:taxon-name><tp:taxon-name-part taxon-name-part-type="genus">Mammothoa</tp:taxon-name-part></tp:taxon-name></italic>” (<xref ref-type="bibr" rid="B9">Andres 1883a</xref>: 533–535; <xref ref-type="bibr" rid="B10">1883b</xref>: 325–327; <xref ref-type="bibr" rid="B11">1884</xref>: 318–320). As the genus-group names <italic><tp:taxon-name><tp:taxon-name-part taxon-name-part-type="genus">Mammithoa</tp:taxon-name-part></tp:taxon-name></italic> and <italic><tp:taxon-name><tp:taxon-name-part taxon-name-part-type="genus">Mammothoa</tp:taxon-name-part></tp:taxon-name></italic> were both used in the same publication (<xref ref-type="bibr" rid="B9">Andres 1883a</xref>: 521, 533–535), they were made available simultaneously and are both available names. First reviser action is herein taken to select <italic><tp:taxon-name><tp:taxon-name-part taxon-name-part-type="genus">Mammithoa</tp:taxon-name-part></tp:taxon-name></italic> Andres, 1883, as the correct original spelling (Article 24.2.3 of the Code, <xref ref-type="bibr" rid="B153">ICZN 1999</xref>: 30).</p><p>In this detailed listing of the genus-group name <italic><tp:taxon-name><tp:taxon-name-part taxon-name-part-type="genus">Mammithoa</tp:taxon-name-part></tp:taxon-name></italic> (incorrectly spelt as <italic><tp:taxon-name><tp:taxon-name-part taxon-name-part-type="genus">Mammothoa</tp:taxon-name-part></tp:taxon-name></italic>), <xref ref-type="bibr" rid="B9">Andres (1883a</xref>: 534, 535) discussed the included species as discussed above but with the name “<tp:taxon-name><tp:taxon-name-part taxon-name-part-type="genus">Polythoa</tp:taxon-name-part> (<tp:taxon-name-part taxon-name-part-type="subgenus">Mammithoa</tp:taxon-name-part>) <tp:taxon-name-part taxon-name-part-type="species">nymphosa</tp:taxon-name-part></tp:taxon-name> Dana”, being used in place <!--PageBreak-->of <italic><tp:taxon-name><tp:taxon-name-part taxon-name-part-type="genus">Mammillifera</tp:taxon-name-part> <tp:taxon-name-part taxon-name-part-type="species">nymphaea</tp:taxon-name-part></tp:taxon-name></italic> Le Sueur, 1817. From the synonymy of “<tp:taxon-name><tp:taxon-name-part taxon-name-part-type="genus">Polythoa</tp:taxon-name-part> (<tp:taxon-name-part taxon-name-part-type="subgenus">Mammithoa</tp:taxon-name-part>) <tp:taxon-name-part taxon-name-part-type="species">nymphosa</tp:taxon-name-part></tp:taxon-name> Dana”, it is clear that the species-group name “<italic><tp:taxon-name><tp:taxon-name-part taxon-name-part-type="species">nymphosa</tp:taxon-name-part></tp:taxon-name></italic> Dana” was a replacement for <italic><tp:taxon-name><tp:taxon-name-part taxon-name-part-type="species">nymphaea</tp:taxon-name-part></tp:taxon-name></italic> Le Sueur, 1817. Although the species-group name <italic><tp:taxon-name><tp:taxon-name-part taxon-name-part-type="species">nymphosa</tp:taxon-name-part></tp:taxon-name></italic> was attributed to Dana (see also <xref ref-type="bibr" rid="B298">Walsh 1967</xref>: 28), this species-group name was never used by Dana, and the authorship of <tp:taxon-name><tp:taxon-name-part taxon-name-part-type="genus">Polythoa</tp:taxon-name-part> (<tp:taxon-name-part taxon-name-part-type="subgenus">Mammithoa</tp:taxon-name-part>) <tp:taxon-name-part taxon-name-part-type="species">nymphosa</tp:taxon-name-part></tp:taxon-name> should be attributed to <xref ref-type="bibr" rid="B9">Andres (1883a</xref>: 534, 535), and the name is herein considered an unnecessary replacement name for (and objective synonym of) <italic><tp:taxon-name><tp:taxon-name-part taxon-name-part-type="genus">Mammillifera</tp:taxon-name-part> <tp:taxon-name-part taxon-name-part-type="species">nymphaea</tp:taxon-name-part></tp:taxon-name></italic> Le Sueur, 1817.</p><p>
            <italic><tp:taxon-name><tp:taxon-name-part taxon-name-part-type="genus">Mammillifera</tp:taxon-name-part> <tp:taxon-name-part taxon-name-part-type="species">nymphaea</tp:taxon-name-part></tp:taxon-name></italic> Le Sueur, 1817, is herein designated as the type species of <tp:taxon-name><tp:taxon-name-part taxon-name-part-type="genus">Polythoa</tp:taxon-name-part> (<tp:taxon-name-part taxon-name-part-type="subgenus">Mammithoa</tp:taxon-name-part>)</tp:taxon-name> Andres, 1883. <italic><tp:taxon-name><tp:taxon-name-part taxon-name-part-type="genus">Mammillifera</tp:taxon-name-part> <tp:taxon-name-part taxon-name-part-type="species">nymphaea</tp:taxon-name-part></tp:taxon-name></italic> Le Sueur, 1817, is currently considered to be a subjective synonym of <italic><tp:taxon-name><tp:taxon-name-part taxon-name-part-type="genus">Zoanthus</tp:taxon-name-part> <tp:taxon-name-part taxon-name-part-type="species">pulchellus</tp:taxon-name-part></tp:taxon-name></italic> Duchassaing de Fonbressin &amp; Michelotti, 1864 (<xref ref-type="bibr" rid="B2">Acosta et al. 2005</xref>: 160, <xref rid="B80" ref-type="bibr">Duerden 1898</xref>: 334, <xref ref-type="bibr" rid="B234">Reimer et al. 2012a</xref>: 7). <italic><tp:taxon-name><tp:taxon-name-part taxon-name-part-type="genus">Zoanthus</tp:taxon-name-part> <tp:taxon-name-part taxon-name-part-type="species">pulchellus</tp:taxon-name-part></tp:taxon-name></italic> Duchassaing de Fonbressin &amp; Michelotti, 1864, is currently assigned to the genus <italic><tp:taxon-name><tp:taxon-name-part taxon-name-part-type="genus">Zoanthus</tp:taxon-name-part></tp:taxon-name></italic> Lamarck, 1801 (<xref ref-type="bibr" rid="B2">Acosta et al. 2005</xref>: 160, <xref ref-type="bibr" rid="B234">Reimer et al. 2012a</xref>: 7, <xref ref-type="bibr" rid="B298">Walsh 1967</xref>: 29) and <tp:taxon-name><tp:taxon-name-part taxon-name-part-type="genus">Polythoa</tp:taxon-name-part> (<tp:taxon-name-part taxon-name-part-type="subgenus">Mammithoa</tp:taxon-name-part>)</tp:taxon-name> Andres, 1883, therefore becomes a junior subjective synonym of <italic><tp:taxon-name><tp:taxon-name-part taxon-name-part-type="genus">Zoanthus</tp:taxon-name-part></tp:taxon-name></italic> Lamarck, 1801.</p><p>The genus-group name <italic><tp:taxon-name><tp:taxon-name-part taxon-name-part-type="genus">Rhyzanthus</tp:taxon-name-part></tp:taxon-name></italic> was proposed as a subgenus of <italic><tp:taxon-name><tp:taxon-name-part taxon-name-part-type="genus">Zoanthus</tp:taxon-name-part></tp:taxon-name></italic> Lamarck, 1801, by <xref ref-type="bibr" rid="B9">Andres (1883a</xref>: 538, 541–544; <xref ref-type="bibr" rid="B10">1883b</xref>: 330, 334–336; <xref ref-type="bibr" rid="B11">1884</xref>: 306, 330, 331) with the inclusion of <italic><tp:taxon-name><tp:taxon-name-part taxon-name-part-type="genus">Actinia</tp:taxon-name-part> <tp:taxon-name-part taxon-name-part-type="species">sociata</tp:taxon-name-part></tp:taxon-name></italic> Ellis, 1768, <italic><tp:taxon-name><tp:taxon-name-part taxon-name-part-type="genus">Zoanthus</tp:taxon-name-part> <tp:taxon-name-part taxon-name-part-type="species">alderi</tp:taxon-name-part></tp:taxon-name></italic> Gosse, 1859, <italic><tp:taxon-name><tp:taxon-name-part taxon-name-part-type="genus">Zoanthus</tp:taxon-name-part> <tp:taxon-name-part taxon-name-part-type="species">dubia</tp:taxon-name-part></tp:taxon-name></italic> Lesueur, 1817, <italic><tp:taxon-name><tp:taxon-name-part taxon-name-part-type="genus">Zoanthus</tp:taxon-name-part> <tp:taxon-name-part taxon-name-part-type="species">mertensii</tp:taxon-name-part></tp:taxon-name></italic> Brandt, 1835, and <italic><tp:taxon-name><tp:taxon-name-part taxon-name-part-type="genus">Zoanthus</tp:taxon-name-part> <tp:taxon-name-part taxon-name-part-type="species">solandri</tp:taxon-name-part></tp:taxon-name></italic> Lesueur, 1817. <italic><tp:taxon-name><tp:taxon-name-part taxon-name-part-type="genus">Actinia</tp:taxon-name-part> <tp:taxon-name-part taxon-name-part-type="species">sociata</tp:taxon-name-part></tp:taxon-name></italic> Ellis, 1768, is herein designated as the type species of <tp:taxon-name><tp:taxon-name-part taxon-name-part-type="genus">Zoanthus</tp:taxon-name-part> (<tp:taxon-name-part taxon-name-part-type="subgenus">Rhyzanthus</tp:taxon-name-part>)</tp:taxon-name> Andres, 1883, thereby making this genus-group name an objective junior synonym of <italic><tp:taxon-name><tp:taxon-name-part taxon-name-part-type="genus">Zoanthus</tp:taxon-name-part></tp:taxon-name></italic> Lamarck, 1801, as they have the same type species (Article 61.3.3 of the Code, <xref ref-type="bibr" rid="B153">ICZN 1999</xref>: 64).</p></sec><sec sec-type="Gemmaria Duchassaing de Fonbressin and Michelotti, 1860, and its replacement names Protopalythoa Verrill, 1900, and Haplotella Stechow, 1919, junior subjective synonyms of Palythoa Lamouroux, 1816, as well as comments on Parapalythoa Verrill, 1900" id="SECID0EIEFM"><title>
            <italic><tp:taxon-name><tp:taxon-name-part taxon-name-part-type="genus">Gemmaria</tp:taxon-name-part></tp:taxon-name></italic> Duchassaing de Fonbressin and Michelotti, 1860, and its replacement names <italic><tp:taxon-name><tp:taxon-name-part taxon-name-part-type="genus">Protopalythoa</tp:taxon-name-part></tp:taxon-name></italic> Verrill, 1900, and <italic><tp:taxon-name><tp:taxon-name-part taxon-name-part-type="genus">Haplotella</tp:taxon-name-part></tp:taxon-name></italic> Stechow, 1919, junior subjective synonyms of <italic><tp:taxon-name><tp:taxon-name-part taxon-name-part-type="genus">Palythoa</tp:taxon-name-part></tp:taxon-name></italic> Lamouroux, 1816, as well as comments on <italic><tp:taxon-name><tp:taxon-name-part taxon-name-part-type="genus">Parapalythoa</tp:taxon-name-part></tp:taxon-name></italic> Verrill, 1900</title><p>The genus-group name <italic><tp:taxon-name><tp:taxon-name-part taxon-name-part-type="genus">Gemmaria</tp:taxon-name-part></tp:taxon-name></italic> was first proposed by <xref ref-type="bibr" rid="B76">Duchassaing de Fonbressin and Michelotti (1860</xref>: 55) with the inclusion of four nominal species: <italic><tp:taxon-name><tp:taxon-name-part taxon-name-part-type="genus">Gemmaria</tp:taxon-name-part> <tp:taxon-name-part taxon-name-part-type="species">rusei</tp:taxon-name-part></tp:taxon-name></italic> Duchassaing de Fonbressin and Michelotti, 1860, <italic><tp:taxon-name><tp:taxon-name-part taxon-name-part-type="genus">Gemmaria</tp:taxon-name-part> <tp:taxon-name-part taxon-name-part-type="species">swiftii</tp:taxon-name-part></tp:taxon-name></italic> Duchassaing de Fonbressin and Michelotti, 1860, <italic><tp:taxon-name><tp:taxon-name-part taxon-name-part-type="genus">Mammillifera</tp:taxon-name-part> <tp:taxon-name-part taxon-name-part-type="species">brevis</tp:taxon-name-part></tp:taxon-name></italic> Duchassaing de Fonbressin, 1850, and <italic><tp:taxon-name><tp:taxon-name-part taxon-name-part-type="genus">Mammillifera</tp:taxon-name-part> <tp:taxon-name-part taxon-name-part-type="species">clavata</tp:taxon-name-part></tp:taxon-name></italic> Duchassaing de Fonbressin, 1850. No type species was designated.</p><p>The identity of <italic><tp:taxon-name><tp:taxon-name-part taxon-name-part-type="genus">Gemmaria</tp:taxon-name-part></tp:taxon-name></italic> Duchassaing de Fonbressin &amp; Michelotti, 1860, was debated by early workers. <xref ref-type="bibr" rid="B80">Duerden (1898</xref>: 353; <xref ref-type="bibr" rid="B81">1903</xref>: 501) considered <italic><tp:taxon-name><tp:taxon-name-part taxon-name-part-type="genus">Gemmaria</tp:taxon-name-part> <tp:taxon-name-part taxon-name-part-type="species">swiftii</tp:taxon-name-part></tp:taxon-name></italic> Duchassaing de Fonbressin &amp; Michelotti, 1860, to be a species of <italic><tp:taxon-name><tp:taxon-name-part taxon-name-part-type="genus">Parazoanthus</tp:taxon-name-part></tp:taxon-name></italic> Haddon &amp; Shackleton, 1891, and transferred this species to the genus. The assignment of <italic><tp:taxon-name><tp:taxon-name-part taxon-name-part-type="genus">Gemmaria</tp:taxon-name-part> <tp:taxon-name-part taxon-name-part-type="species">swiftii</tp:taxon-name-part></tp:taxon-name></italic> Duchassaing de Fonbressin &amp; Michelotti, 1860, to the genus <italic><tp:taxon-name><tp:taxon-name-part taxon-name-part-type="genus">Parazoanthus</tp:taxon-name-part></tp:taxon-name></italic> Haddon and Shackleton, 1891, remains the prevailing opinion <!--PageBreak-->(e.g. <xref ref-type="bibr" rid="B247">Ryland and Lancaster 2003</xref>: 410, <xref ref-type="bibr" rid="B236">Reimer et al. 2014a</xref>: 1, 3–7). <italic><tp:taxon-name><tp:taxon-name-part taxon-name-part-type="genus">Mammillifera</tp:taxon-name-part> <tp:taxon-name-part taxon-name-part-type="species">clavata</tp:taxon-name-part></tp:taxon-name></italic> Duchassaing de Fonbressin, 1850, was considered by <xref ref-type="bibr" rid="B234">Reimer et al. (2012a</xref>: 8, 9) to be a valid species of <italic><tp:taxon-name><tp:taxon-name-part taxon-name-part-type="genus">Palythoa</tp:taxon-name-part></tp:taxon-name></italic> Lamouroux, 1816. The assignment of <italic><tp:taxon-name><tp:taxon-name-part taxon-name-part-type="genus">Mammillifera</tp:taxon-name-part> <tp:taxon-name-part taxon-name-part-type="species">brevis</tp:taxon-name-part></tp:taxon-name></italic> Duchassaing de Fonbressin, 1850, to the genus <italic><tp:taxon-name><tp:taxon-name-part taxon-name-part-type="genus">Epizoanthus</tp:taxon-name-part></tp:taxon-name></italic> Gray, 1867, by workers such as <xref ref-type="bibr" rid="B11">Andres (1884</xref>: 311) was questioned by <xref ref-type="bibr" rid="B128">Haddon and Shackleton (1891b</xref>: 687), who nevertheless stated that “neither <italic><tp:taxon-name><tp:taxon-name-part taxon-name-part-type="genus">Gemmaria</tp:taxon-name-part> <tp:taxon-name-part taxon-name-part-type="species">swiftii</tp:taxon-name-part></tp:taxon-name></italic> nor <italic><tp:taxon-name><tp:taxon-name-part taxon-name-part-type="genus">Gemmaria</tp:taxon-name-part> <tp:taxon-name-part taxon-name-part-type="species">brevis</tp:taxon-name-part></tp:taxon-name></italic> would appear to belong to the same genus as the type species, nor is it certain that <italic><tp:taxon-name><tp:taxon-name-part taxon-name-part-type="genus">Gemmaria</tp:taxon-name-part> <tp:taxon-name-part taxon-name-part-type="species">clavata</tp:taxon-name-part></tp:taxon-name></italic> does either”.</p><p>It was probably for these reasons that <xref ref-type="bibr" rid="B127">Haddon and Shackleton (1891a</xref>: 626) designated <italic><tp:taxon-name><tp:taxon-name-part taxon-name-part-type="genus">Gemmaria</tp:taxon-name-part> <tp:taxon-name-part taxon-name-part-type="species">rusei</tp:taxon-name-part></tp:taxon-name></italic> Duchassaing de Fonbressin &amp; Michelotti, 1860, as the type species of <italic><tp:taxon-name><tp:taxon-name-part taxon-name-part-type="genus">Gemmaria</tp:taxon-name-part></tp:taxon-name></italic> Duchassaing de Fonbressin &amp; Michelotti, 1860. The spelling of the type species, <italic><tp:taxon-name><tp:taxon-name-part taxon-name-part-type="genus">Gemmaria</tp:taxon-name-part> <tp:taxon-name-part taxon-name-part-type="species">rusei</tp:taxon-name-part></tp:taxon-name></italic> Duchassaing de Fonbressin &amp; Michelotti, 1860, requires some discussion. The International Commission on Zoological Nomenclature (<xref ref-type="bibr" rid="B152">ICZN 1998</xref>: 121, 122) ruled that the spellings of two genus- and species-group names derived from the surname Riise but earlier incorrectly spelled as Rüsei by Duchassaing de Fonbressin and Michelotti (see <xref ref-type="bibr" rid="B22">Bayer and Grasshoff 1997</xref>: 11) should be corrected. However, <italic><tp:taxon-name><tp:taxon-name-part taxon-name-part-type="genus">Gemmaria</tp:taxon-name-part> <tp:taxon-name-part taxon-name-part-type="species">rusei</tp:taxon-name-part></tp:taxon-name></italic> Duchassaing de Fonbressin &amp; Michelotti, 1860, was not one of the names that was ruled on. The spelling of the type species of <italic><tp:taxon-name><tp:taxon-name-part taxon-name-part-type="genus">Gemmaria</tp:taxon-name-part></tp:taxon-name></italic> Duchassaing de Fonbressin &amp; Michelotti, 1860, should thus remain as <italic><tp:taxon-name><tp:taxon-name-part taxon-name-part-type="genus">Gemmaria</tp:taxon-name-part> <tp:taxon-name-part taxon-name-part-type="species">rusei</tp:taxon-name-part></tp:taxon-name></italic> Duchassaing de Fonbressin &amp; Michelotti, 1860 (but see also <xref rid="B247" ref-type="bibr">Ryland and Lancester 2003</xref>: 410).</p><p>The genus-group name <italic><tp:taxon-name><tp:taxon-name-part taxon-name-part-type="genus">Gemmaria</tp:taxon-name-part></tp:taxon-name></italic> Duchassaing de Fonbressin &amp; Michelotti, 1860, is however not a valid name as it is a junior homonym of <italic><tp:taxon-name><tp:taxon-name-part taxon-name-part-type="genus">Gemmaria</tp:taxon-name-part></tp:taxon-name></italic> McCrady, 1859. The genus-group name <italic><tp:taxon-name><tp:taxon-name-part taxon-name-part-type="genus">Gemmaria</tp:taxon-name-part></tp:taxon-name></italic> was conditionally proposed by <xref rid="B185" ref-type="bibr">McCrady (1859</xref>: 151) for a new species of hydrozoan, <italic><tp:taxon-name><tp:taxon-name-part taxon-name-part-type="genus">Zanclea</tp:taxon-name-part> <tp:taxon-name-part taxon-name-part-type="species">gemmosa</tp:taxon-name-part></tp:taxon-name></italic>, described in the same paper. Although the genus-group name <italic><tp:taxon-name><tp:taxon-name-part taxon-name-part-type="genus">Gemmaria</tp:taxon-name-part></tp:taxon-name></italic> McCrady, 1859, is currently considered to be a junior synonym of <italic><tp:taxon-name><tp:taxon-name-part taxon-name-part-type="genus">Zanclea</tp:taxon-name-part></tp:taxon-name></italic> Gegenbaur, 1856 (see <xref ref-type="bibr" rid="B260">Schuchert 2010</xref>: 487), it nevertheless remains an available name. <italic><tp:taxon-name><tp:taxon-name-part taxon-name-part-type="genus">Gemmaria</tp:taxon-name-part></tp:taxon-name></italic> Duchassaing de Fonbressin &amp; Michelotti, 1860, therefore remains an invalid name as it is preoccupied by <italic><tp:taxon-name><tp:taxon-name-part taxon-name-part-type="genus">Gemmaria</tp:taxon-name-part></tp:taxon-name></italic> McCrady, 1859 (Article 53.2 of the Code, <xref ref-type="bibr" rid="B153">ICZN 1999</xref>: 57).</p><p>Realising this homonymy, <xref ref-type="bibr" rid="B295">Verrill (1900</xref>: 562) wrote: “<italic><tp:taxon-name><tp:taxon-name-part taxon-name-part-type="genus">Protopalythoa</tp:taxon-name-part></tp:taxon-name></italic> nom. nov. Type <italic><tp:taxon-name><tp:taxon-name-part taxon-name-part-type="genus">Gemmaria</tp:taxon-name-part> <tp:taxon-name-part taxon-name-part-type="species">variabilis</tp:taxon-name-part></tp:taxon-name></italic> Duerden. <italic><tp:taxon-name><tp:taxon-name-part taxon-name-part-type="genus">Gemmaria</tp:taxon-name-part></tp:taxon-name></italic> Duch. and Mich., Corall. Antill., p. 55, 1860, (non McCready [<italic>sic</italic>], 1859)”. As <italic><tp:taxon-name><tp:taxon-name-part taxon-name-part-type="genus">Protopalythoa</tp:taxon-name-part></tp:taxon-name></italic> Verrill, 1900, was explicitly proposed as a replacement name for <italic><tp:taxon-name><tp:taxon-name-part taxon-name-part-type="genus">Gemmaria</tp:taxon-name-part></tp:taxon-name></italic> Duchassaing de Fonbressin &amp; Michelotti, 1860 (preoccupied by <italic><tp:taxon-name><tp:taxon-name-part taxon-name-part-type="genus">Gemmaria</tp:taxon-name-part></tp:taxon-name></italic> McCrady, 1859), the designation of <italic><tp:taxon-name><tp:taxon-name-part taxon-name-part-type="genus">Gemmaria</tp:taxon-name-part> <tp:taxon-name-part taxon-name-part-type="species">variabilis</tp:taxon-name-part></tp:taxon-name></italic> Duerden, 1898, as the type species of <italic><tp:taxon-name><tp:taxon-name-part taxon-name-part-type="genus">Protopalythoa</tp:taxon-name-part></tp:taxon-name></italic> Verrill, 1900, is invalid.</p><p>Article 67.8 of the Code (<xref ref-type="bibr" rid="B153">ICZN 1999</xref>: 68) states that “[i]f an author publishes a new genus-group name expressly as a new replacement name (<italic>nomen novum</italic>) for a previously established name … both the prior nominal taxon and its replacement have the same type species, and type fixation for either applies also to the other, despite any statement to the contrary”.</p><p>The type species of <italic><tp:taxon-name><tp:taxon-name-part taxon-name-part-type="genus">Protopalythoa</tp:taxon-name-part></tp:taxon-name></italic> Verrill, 1900, is therefore <italic><tp:taxon-name><tp:taxon-name-part taxon-name-part-type="genus">Gemmaria</tp:taxon-name-part> <tp:taxon-name-part taxon-name-part-type="species">rusei</tp:taxon-name-part></tp:taxon-name></italic> Duchassaing de Fonbressin &amp; Michelotti, 1860, as this is the type species of <italic><tp:taxon-name><tp:taxon-name-part taxon-name-part-type="genus">Gemmaria</tp:taxon-name-part></tp:taxon-name></italic> Duchassaing de Fonbressin &amp; Michelotti, 1860 (as designated by <xref rid="B127" ref-type="bibr">Haddon and <!--PageBreak-->Shackleton 1891a</xref>: 626). <italic><tp:taxon-name><tp:taxon-name-part taxon-name-part-type="genus">Protopalythoa</tp:taxon-name-part></tp:taxon-name></italic> Verrill, 1900, is therefore an objective synonym of <italic><tp:taxon-name><tp:taxon-name-part taxon-name-part-type="genus">Gemmaria</tp:taxon-name-part></tp:taxon-name></italic> Duchassaing de Fonbressin &amp; Michelotti, 1860.</p><p>In their important paper on <italic><tp:taxon-name><tp:taxon-name-part taxon-name-part-type="genus">Protopalythoa</tp:taxon-name-part></tp:taxon-name></italic> Verrill, 1900, <xref ref-type="bibr" rid="B247">Ryland and Lancaster (2003</xref>: 410, 411) followed <xref ref-type="bibr" rid="B295">Verrill’s (1900</xref>: 562) incorrect type species designation of <italic><tp:taxon-name><tp:taxon-name-part taxon-name-part-type="genus">Gemmaria</tp:taxon-name-part> <tp:taxon-name-part taxon-name-part-type="species">variabilis</tp:taxon-name-part></tp:taxon-name></italic> Duerden, 1898, as the type species of <italic><tp:taxon-name><tp:taxon-name-part taxon-name-part-type="genus">Protopalythoa</tp:taxon-name-part></tp:taxon-name></italic> Verrill, 1900. <xref ref-type="bibr" rid="B247">Ryland and Lancaster (2003</xref>: 410, 411) stated: “<italic><tp:taxon-name><tp:taxon-name-part taxon-name-part-type="genus">Gemmaria</tp:taxon-name-part></tp:taxon-name></italic> Duchassaing and Michelotti, 1860, was introduced for <italic><tp:taxon-name><tp:taxon-name-part taxon-name-part-type="genus">Gemmaria</tp:taxon-name-part> <tp:taxon-name-part taxon-name-part-type="species">Rusei</tp:taxon-name-part></tp:taxon-name></italic> nov., <italic><tp:taxon-name><tp:taxon-name-part taxon-name-part-type="genus">Mamillifera</tp:taxon-name-part> <tp:taxon-name-part taxon-name-part-type="species">clavata</tp:taxon-name-part></tp:taxon-name></italic> Duchassaing, 1850, <italic><tp:taxon-name><tp:taxon-name-part taxon-name-part-type="genus">Gemmaria</tp:taxon-name-part> <tp:taxon-name-part taxon-name-part-type="species">swifti</tp:taxon-name-part></tp:taxon-name></italic> nov. (= <italic><tp:taxon-name><tp:taxon-name-part taxon-name-part-type="genus">Parazoanthus</tp:taxon-name-part> <tp:taxon-name-part taxon-name-part-type="species">swifti</tp:taxon-name-part></tp:taxon-name></italic>), and <italic><tp:taxon-name><tp:taxon-name-part taxon-name-part-type="genus">Mammillifera</tp:taxon-name-part> <tp:taxon-name-part taxon-name-part-type="species">brevis</tp:taxon-name-part></tp:taxon-name></italic> Duchassaing, 1850, with no designation of type species. <italic><tp:taxon-name><tp:taxon-name-part taxon-name-part-type="genus">Protopalythoa</tp:taxon-name-part></tp:taxon-name></italic> Verrill, 1900 was a <italic>nomen novum</italic> because <italic><tp:taxon-name><tp:taxon-name-part taxon-name-part-type="genus">Gemmaria</tp:taxon-name-part></tp:taxon-name></italic> was preoccupied by <italic><tp:taxon-name><tp:taxon-name-part taxon-name-part-type="genus">Gemmaria</tp:taxon-name-part></tp:taxon-name></italic> McCrady, 1857 (cited as McCready, 1859), a hydroid. Verrill designated <italic><tp:taxon-name><tp:taxon-name-part taxon-name-part-type="genus">Gemmaria</tp:taxon-name-part> <tp:taxon-name-part taxon-name-part-type="species">variabilis</tp:taxon-name-part></tp:taxon-name></italic> Duerden, 1898, as type species, on the grounds that <italic><tp:taxon-name><tp:taxon-name-part taxon-name-part-type="genus">Gemmaria</tp:taxon-name-part> <tp:taxon-name-part taxon-name-part-type="species">riisei</tp:taxon-name-part></tp:taxon-name></italic> (sic: <italic><tp:taxon-name><tp:taxon-name-part taxon-name-part-type="genus">Gemmaria</tp:taxon-name-part> <tp:taxon-name-part taxon-name-part-type="species">rusei</tp:taxon-name-part></tp:taxon-name></italic>) was unrecognisable and Duchassaing &amp; Michelotti’s other species were not congeners”. <xref ref-type="bibr" rid="B247">Ryland and Lancaster (2003</xref>: 410, 411) considered the characters exhibited by <italic><tp:taxon-name><tp:taxon-name-part taxon-name-part-type="genus">Gemmaria</tp:taxon-name-part> <tp:taxon-name-part taxon-name-part-type="species">variabilis</tp:taxon-name-part></tp:taxon-name></italic> Duerden, 1898 (and other congeners) to be sufficiently different from <italic><tp:taxon-name><tp:taxon-name-part taxon-name-part-type="genus">Alcyonium</tp:taxon-name-part> <tp:taxon-name-part taxon-name-part-type="species">mammillosum</tp:taxon-name-part></tp:taxon-name></italic> Ellis, in Ellis &amp; Solander, 1786 (an objective synonym of the type species of <italic><tp:taxon-name><tp:taxon-name-part taxon-name-part-type="genus">Palythoa</tp:taxon-name-part></tp:taxon-name></italic> Lamouroux, 1816), to require a genus-group of their own, for which they used <italic><tp:taxon-name><tp:taxon-name-part taxon-name-part-type="genus">Protopalythoa</tp:taxon-name-part></tp:taxon-name></italic> Verrill, 1900.</p><p>But what is the real identity of <italic><tp:taxon-name><tp:taxon-name-part taxon-name-part-type="genus">Protopalythoa</tp:taxon-name-part></tp:taxon-name></italic> Verrill, 1900? The identity of the genus-group <italic><tp:taxon-name><tp:taxon-name-part taxon-name-part-type="genus">Protopalythoa</tp:taxon-name-part></tp:taxon-name></italic> Verrill, 1900, then rests on the identity of its type species <italic><tp:taxon-name><tp:taxon-name-part taxon-name-part-type="genus">Gemmaria</tp:taxon-name-part> <tp:taxon-name-part taxon-name-part-type="species">rusei</tp:taxon-name-part></tp:taxon-name></italic> Duchassaing de Fonbressin &amp; Michelotti, 1860. <xref ref-type="bibr" rid="B297">Volpi and Benvenuti (2003</xref>: 66) listed the existence of a syntype of <italic><tp:taxon-name><tp:taxon-name-part taxon-name-part-type="genus">Gemmaria</tp:taxon-name-part> <tp:taxon-name-part taxon-name-part-type="species">rusei</tp:taxon-name-part></tp:taxon-name></italic> Duchassaing de Fonbressin &amp; Michelotti, 1860, at the Museo di Storia Naturale Università di Firenze (accession number: MZUF 847). Through the assistance of C. Volpi and S. Bambi, we have been able to examine high-resolution photographs of the syntype. The images clearly show a species of <italic><tp:taxon-name><tp:taxon-name-part taxon-name-part-type="genus">Palythoa</tp:taxon-name-part></tp:taxon-name></italic> Lamouroux, 1816, based on sampling information (depth, locality, etc.) and heavy sand encrustation of the polyps, and therefore <italic><tp:taxon-name><tp:taxon-name-part taxon-name-part-type="genus">Gemmaria</tp:taxon-name-part> <tp:taxon-name-part taxon-name-part-type="species">rusei</tp:taxon-name-part></tp:taxon-name></italic> Duchassaing de Fonbressin &amp; Michelotti, 1860, is referable to the genus <italic><tp:taxon-name><tp:taxon-name-part taxon-name-part-type="genus">Palythoa</tp:taxon-name-part></tp:taxon-name></italic> Lamouroux, 1816, as is currently defined.</p><p>Although the specific identity of <italic><tp:taxon-name><tp:taxon-name-part taxon-name-part-type="genus">Gemmaria</tp:taxon-name-part> <tp:taxon-name-part taxon-name-part-type="species">rusei</tp:taxon-name-part></tp:taxon-name></italic> Duchassaing de Fonbressin &amp; Michelotti, 1860, will require further research, we herein assign this species-group taxon to <italic><tp:taxon-name><tp:taxon-name-part taxon-name-part-type="genus">Palythoa</tp:taxon-name-part></tp:taxon-name></italic> Lamouroux, 1816. <italic><tp:taxon-name><tp:taxon-name-part taxon-name-part-type="genus">Protopalythoa</tp:taxon-name-part></tp:taxon-name></italic> Verrill, 1900, thus becomes a junior subjective synonym of <italic><tp:taxon-name><tp:taxon-name-part taxon-name-part-type="genus">Palythoa</tp:taxon-name-part></tp:taxon-name></italic> Lamouroux, 1816. Likewise, the preoccupied genus-group name <italic><tp:taxon-name><tp:taxon-name-part taxon-name-part-type="genus">Gemmaria</tp:taxon-name-part></tp:taxon-name></italic> Duchassaing de Fonbressin &amp; Michelotti, 1860, as well as <italic><tp:taxon-name><tp:taxon-name-part taxon-name-part-type="genus">Parapalythoa</tp:taxon-name-part></tp:taxon-name></italic> Verrill, 1900 (discussed below), and <italic><tp:taxon-name><tp:taxon-name-part taxon-name-part-type="genus">Haplotella</tp:taxon-name-part></tp:taxon-name></italic> Stechow, 1919 (also discussed below), become junior subjective synonyms of <italic><tp:taxon-name><tp:taxon-name-part taxon-name-part-type="genus">Palythoa</tp:taxon-name-part></tp:taxon-name></italic> Lamouroux, 1816.</p><p>
            <xref ref-type="bibr" rid="B295">Verrill (1900</xref>: 562, <xref ref-type="bibr" rid="B296">1907</xref>: 287) himself had already observed the close affinity between <italic><tp:taxon-name><tp:taxon-name-part taxon-name-part-type="genus">Protopalythoa</tp:taxon-name-part></tp:taxon-name></italic> Verrill, 1900, and <italic><tp:taxon-name><tp:taxon-name-part taxon-name-part-type="genus">Palythoa</tp:taxon-name-part></tp:taxon-name></italic> Lamouroux, 1816, stating “[t]he name <italic><tp:taxon-name><tp:taxon-name-part taxon-name-part-type="genus">Gemmaria</tp:taxon-name-part></tp:taxon-name></italic> having been preoccupied in <tp:taxon-name><tp:taxon-name-part taxon-name-part-type="class">Hydrozoa</tp:taxon-name-part></tp:taxon-name>, it is necessary to give a new one to this group, if it is to be considered as really distinct from <italic><tp:taxon-name><tp:taxon-name-part taxon-name-part-type="genus">Palythoa</tp:taxon-name-part></tp:taxon-name></italic>, from which it seems to differ only in the fact that the zoöids are not united together laterally by coenenchyma, but only by stolons or based expansions. Some species of <italic><tp:taxon-name><tp:taxon-name-part taxon-name-part-type="genus">Palythoa</tp:taxon-name-part></tp:taxon-name></italic> are not thus united for more than half their height, or even less, and perhaps future discoveries may show a complete gradation between the two conditions” (<xref ref-type="bibr" rid="B295">Verrill 1900</xref>: 562). Similarly, <!--PageBreak--><xref ref-type="bibr" rid="B296">Verrill (1907</xref>: 287) also discussed that: “[s]hould they [i.e., the species assigned to <italic><tp:taxon-name><tp:taxon-name-part taxon-name-part-type="genus">Protopalythoa</tp:taxon-name-part></tp:taxon-name></italic>] ultimately prove to be identical, it would probably be necessary to unite the genus <italic><tp:taxon-name><tp:taxon-name-part taxon-name-part-type="genus">Protopalythoa</tp:taxon-name-part></tp:taxon-name></italic> (= <italic><tp:taxon-name><tp:taxon-name-part taxon-name-part-type="genus">Gemmaria</tp:taxon-name-part></tp:taxon-name></italic> of many authors) to <italic><tp:taxon-name><tp:taxon-name-part taxon-name-part-type="genus">Palythoa</tp:taxon-name-part></tp:taxon-name></italic> … The only tangible difference between the two genera is the presence in the latter of a thick crust-like coenenchyma, uniting the polyps together laterally. But in this species they are often united for less than half their height”.</p><p>Two other genus-group names need to be discussed. <italic><tp:taxon-name><tp:taxon-name-part taxon-name-part-type="genus">Parapalythoa</tp:taxon-name-part></tp:taxon-name></italic> Verrill, 1900, is another genus-group name that needs to be discussed in connection with <italic><tp:taxon-name><tp:taxon-name-part taxon-name-part-type="genus">Gemmaria</tp:taxon-name-part></tp:taxon-name></italic> Duchassaing de Fonbressin &amp; Michelotti, 1860. <xref ref-type="bibr" rid="B295">Verrill (1900</xref>: 560) proposed the name <italic><tp:taxon-name><tp:taxon-name-part taxon-name-part-type="genus">Parapalythoa</tp:taxon-name-part></tp:taxon-name></italic> for specimens of “<italic><tp:taxon-name><tp:taxon-name-part taxon-name-part-type="genus">Gemmaria</tp:taxon-name-part> <tp:taxon-name-part taxon-name-part-type="species">Rusei</tp:taxon-name-part></tp:taxon-name></italic>” described by <xref ref-type="bibr" rid="B186">McMurrich (1889</xref>: 124, 125) from Bermuda. <xref ref-type="bibr" rid="B295">Verrill (1900</xref>: 560) considered the material studied by <xref ref-type="bibr" rid="B186">McMurrich (1889)</xref> to be distinct from <italic><tp:taxon-name><tp:taxon-name-part taxon-name-part-type="genus">Gemmaria</tp:taxon-name-part> <tp:taxon-name-part taxon-name-part-type="species">rusei</tp:taxon-name-part></tp:taxon-name></italic> Duchassaing de Fonbressin &amp; Michelotti, 1860, and proposed that they should be called <italic><tp:taxon-name><tp:taxon-name-part taxon-name-part-type="genus">Parapalythoa</tp:taxon-name-part> <tp:taxon-name-part taxon-name-part-type="species">heilprini</tp:taxon-name-part></tp:taxon-name></italic>. Although <xref ref-type="bibr" rid="B296">Verrill (1907</xref>: 283) later stated that the genus-group name <italic><tp:taxon-name><tp:taxon-name-part taxon-name-part-type="genus">Parapalythoa</tp:taxon-name-part></tp:taxon-name></italic> was an error for <italic><tp:taxon-name><tp:taxon-name-part taxon-name-part-type="genus">Protopalythoa</tp:taxon-name-part></tp:taxon-name></italic>, this statement has no bearing on the availability of the genus-group name <italic><tp:taxon-name><tp:taxon-name-part taxon-name-part-type="genus">Parapalythoa</tp:taxon-name-part></tp:taxon-name></italic>, and the name remains an available one, with <italic><tp:taxon-name><tp:taxon-name-part taxon-name-part-type="genus">Parapalythoa</tp:taxon-name-part> <tp:taxon-name-part taxon-name-part-type="species">heilprini</tp:taxon-name-part></tp:taxon-name></italic> Verrill, 1900, being the type species by monotypy. Regardless of the validity of <italic><tp:taxon-name><tp:taxon-name-part taxon-name-part-type="genus">Parapalythoa</tp:taxon-name-part> <tp:taxon-name-part taxon-name-part-type="species">heilprini</tp:taxon-name-part></tp:taxon-name></italic> Verrill, 1900, it is clear that <xref ref-type="bibr" rid="B295">Verrill (1900</xref>: 560) was intending to establish a new genus-group for a taxon similar to, but distinct from, <italic><tp:taxon-name><tp:taxon-name-part taxon-name-part-type="genus">Gemmaria</tp:taxon-name-part> <tp:taxon-name-part taxon-name-part-type="species">rusei</tp:taxon-name-part></tp:taxon-name></italic> Duchassaing de Fonbressin &amp; Michelotti, 1860. As discussed above, <italic><tp:taxon-name><tp:taxon-name-part taxon-name-part-type="genus">Gemmaria</tp:taxon-name-part> <tp:taxon-name-part taxon-name-part-type="species">rusei</tp:taxon-name-part></tp:taxon-name></italic> Duchassaing de Fonbressin &amp; Michelotti, 1860, is herein considered to be a species of <italic><tp:taxon-name><tp:taxon-name-part taxon-name-part-type="genus">Palythoa</tp:taxon-name-part></tp:taxon-name></italic> Lamouroux, 1816, and as the differences in the specimens of “<italic><tp:taxon-name><tp:taxon-name-part taxon-name-part-type="genus">Gemmaria</tp:taxon-name-part> <tp:taxon-name-part taxon-name-part-type="species">rusei</tp:taxon-name-part></tp:taxon-name></italic>” described by <xref ref-type="bibr" rid="B186">McMurrich (1889</xref>: 124, 125) not being sufficient for a distinction at the genus-group level, we herein consider <italic><tp:taxon-name><tp:taxon-name-part taxon-name-part-type="genus">Parapalythoa</tp:taxon-name-part></tp:taxon-name></italic> Verrill, 1900, to also be a junior subjective synonym of <italic><tp:taxon-name><tp:taxon-name-part taxon-name-part-type="genus">Palythoa</tp:taxon-name-part></tp:taxon-name></italic> Lamouroux, 1816.</p><p>A final name that needs to be discussed in connection with <italic><tp:taxon-name><tp:taxon-name-part taxon-name-part-type="genus">Gemmaria</tp:taxon-name-part></tp:taxon-name></italic> Duchassaing de Fonbressin &amp; Michelotti, 1860, is <italic><tp:taxon-name><tp:taxon-name-part taxon-name-part-type="genus">Haplotella</tp:taxon-name-part></tp:taxon-name></italic> Stechow, 1919. <xref ref-type="bibr" rid="B277">Stechow (1919</xref>: 853) proposed the name <italic><tp:taxon-name><tp:taxon-name-part taxon-name-part-type="genus">Haplotella</tp:taxon-name-part></tp:taxon-name></italic> as a replacement name for <italic><tp:taxon-name><tp:taxon-name-part taxon-name-part-type="genus">Gemmaria</tp:taxon-name-part></tp:taxon-name></italic> Duchassaing de Fonbressin &amp; Michelotti, 1860, and has the same type species (see discussion above). <italic><tp:taxon-name><tp:taxon-name-part taxon-name-part-type="genus">Haplotella</tp:taxon-name-part></tp:taxon-name></italic> Stechow, 1919, is a junior objective synonym of <italic><tp:taxon-name><tp:taxon-name-part taxon-name-part-type="genus">Gemmaria</tp:taxon-name-part></tp:taxon-name></italic> Duchassaing de Fonbressin &amp; Michelotti, 1860, and a junior subjective synonym of <italic><tp:taxon-name><tp:taxon-name-part taxon-name-part-type="genus">Protopalythoa</tp:taxon-name-part></tp:taxon-name></italic> Verrill, 1900, and <italic><tp:taxon-name><tp:taxon-name-part taxon-name-part-type="genus">Parapalythoa</tp:taxon-name-part></tp:taxon-name></italic> Verrill, 1900. The date of publication of <italic><tp:taxon-name><tp:taxon-name-part taxon-name-part-type="genus">Haplotella</tp:taxon-name-part></tp:taxon-name></italic> is conventionally cited as “1920”, but in an abstract to the work that appeared in 1919, the following was stated: “Die Aktiniengattung "<italic><tp:taxon-name><tp:taxon-name-part taxon-name-part-type="genus">Gemmaria</tp:taxon-name-part></tp:taxon-name></italic>" Duchassaing et Michelotti 1861 erhält wegen Präokkupation durch ein Hydroidengenus den Namen <italic><tp:taxon-name><tp:taxon-name-part taxon-name-part-type="genus">Haplotella</tp:taxon-name-part></tp:taxon-name></italic>” (<xref ref-type="bibr" rid="B277">Stechow 1919</xref>: 853). The date of publication of the name <italic><tp:taxon-name><tp:taxon-name-part taxon-name-part-type="genus">Haplotella</tp:taxon-name-part></tp:taxon-name></italic> is thus 1919.</p><p>In conclusion, the genus-group names <italic><tp:taxon-name><tp:taxon-name-part taxon-name-part-type="genus">Gemmaria</tp:taxon-name-part></tp:taxon-name></italic> Duchassaing de Fonbressin &amp; Michelotti, 1860, <italic><tp:taxon-name><tp:taxon-name-part taxon-name-part-type="genus">Parapalythoa</tp:taxon-name-part></tp:taxon-name></italic> Verrill, 1900, <italic><tp:taxon-name><tp:taxon-name-part taxon-name-part-type="genus">Protopalythoa</tp:taxon-name-part></tp:taxon-name></italic> Verrill, 1900, and <italic><tp:taxon-name><tp:taxon-name-part taxon-name-part-type="genus">Haplotella</tp:taxon-name-part></tp:taxon-name></italic> Stechow, 1919, are all herein considered to be synonyms of <italic><tp:taxon-name><tp:taxon-name-part taxon-name-part-type="genus">Palythoa</tp:taxon-name-part></tp:taxon-name></italic> Lamouroux, 1816. Furthermore, the genus-group name <italic><tp:taxon-name><tp:taxon-name-part taxon-name-part-type="genus">Protopalythoa</tp:taxon-name-part></tp:taxon-name></italic> Verrill, 1900, can no longer be used by authors who consider <italic><tp:taxon-name><tp:taxon-name-part taxon-name-part-type="genus">Gemmaria</tp:taxon-name-part> <tp:taxon-name-part taxon-name-part-type="species">variabilis</tp:taxon-name-part></tp:taxon-name></italic> Duerden, 1898 (and other related species) to be be sufficiently distinct to require a genus-group of its own (i.e. <italic><tp:taxon-name><tp:taxon-name-part taxon-name-part-type="genus">Protopalythoa</tp:taxon-name-part></tp:taxon-name></italic> sensu <xref ref-type="bibr" rid="B247">Ryland and Lancaster 2003</xref>). To resolve this, a new genus-group name will need to be established.</p><!--PageBreak--></sec><sec sec-type="Savalia Nardo, 1844, is a senior subjective synonym of Gerardia Lacaze-Duthiers, 1864, with comments the family-group names Gerardiidae Verrill, 1865, Savagliidae Brook, 1889, and Parazoanthidae Delage and Hérouard, 1901" id="SECID0EXKGM"><title>
            <italic><tp:taxon-name><tp:taxon-name-part taxon-name-part-type="genus">Savalia</tp:taxon-name-part></tp:taxon-name></italic> Nardo, 1844, is a senior subjective synonym of <italic><tp:taxon-name><tp:taxon-name-part taxon-name-part-type="genus">Gerardia</tp:taxon-name-part></tp:taxon-name></italic> Lacaze-Duthiers, 1864, with comments the family-group names <tp:taxon-name><tp:taxon-name-part taxon-name-part-type="family">Gerardiidae</tp:taxon-name-part></tp:taxon-name> Verrill, 1865, <tp:taxon-name><tp:taxon-name-part taxon-name-part-type="above-genus">Savagliidae</tp:taxon-name-part></tp:taxon-name> Brook, 1889, and <tp:taxon-name><tp:taxon-name-part taxon-name-part-type="family">Parazoanthidae</tp:taxon-name-part></tp:taxon-name> Delage and Hérouard, 1901</title><p>The family-, genus- and species-group names for the zoantharian living on gorgonians in the Mediterranean area has been a matter of a long-running historical debate (reviewed in in <xref ref-type="bibr" rid="B35">Brook 1889</xref>: 79, 80, <xref ref-type="bibr" rid="B23">Bell 1891</xref>: 89–91; <xref ref-type="bibr" rid="B42">Carlgren 1895</xref>: 319–334, <xref ref-type="bibr" rid="B243">Roche and Tixier-Durivault 1951</xref>: 402–409).</p><p>At the species-group rank, the first available name to be applied to this taxon was “<italic><tp:taxon-name><tp:taxon-name-part taxon-name-part-type="genus">Gorgonia</tp:taxon-name-part> <tp:taxon-name-part taxon-name-part-type="species">Savaglia</tp:taxon-name-part></tp:taxon-name></italic>” by Bertoloni (1819: 219). The name “<tp:taxon-name><tp:taxon-name-part taxon-name-part-type="species">savaglia</tp:taxon-name-part></tp:taxon-name>” being the commonly used vernacular name for this animal (e.g., <xref ref-type="bibr" rid="B156">Imperato 1599</xref>: 724; <xref ref-type="bibr" rid="B108">Garencieres 1676</xref>: 5, Bell 1899: 90). <xref ref-type="bibr" rid="B131">Haime (1849</xref>: 225, note) later established “<italic><tp:taxon-name><tp:taxon-name-part taxon-name-part-type="genus">Leiopathes</tp:taxon-name-part> <tp:taxon-name-part taxon-name-part-type="species">Lamarcki</tp:taxon-name-part></tp:taxon-name></italic>” (the species-group name being spelled with only one “i”).</p><p>At the genus-group rank, <xref ref-type="bibr" rid="B196">Nardo (1844</xref>: 433, 434) and <xref ref-type="bibr" rid="B166">Lacaze-Duthiers (1864a</xref>: 87) respectively established the genus-group names <italic><tp:taxon-name><tp:taxon-name-part taxon-name-part-type="genus">Savalia</tp:taxon-name-part></tp:taxon-name></italic> (type species <italic><tp:taxon-name><tp:taxon-name-part taxon-name-part-type="genus">Gorgonia</tp:taxon-name-part> <tp:taxon-name-part taxon-name-part-type="species">savaglia</tp:taxon-name-part></tp:taxon-name></italic> Bertoloni, 1819), and <italic><tp:taxon-name><tp:taxon-name-part taxon-name-part-type="genus">Gerardia</tp:taxon-name-part></tp:taxon-name></italic> (type species <italic><tp:taxon-name><tp:taxon-name-part taxon-name-part-type="genus">Leoipathes</tp:taxon-name-part> <tp:taxon-name-part taxon-name-part-type="species">lamarcki</tp:taxon-name-part></tp:taxon-name></italic> Haime, 1849). Each species is the type species of its respective genus-group by monotypy (Article 68.3 of the Code, <xref ref-type="bibr" rid="B153">ICZN 1999</xref>: 71). As a further complication, the genus-group name <italic><tp:taxon-name><tp:taxon-name-part taxon-name-part-type="genus">Savaglia</tp:taxon-name-part></tp:taxon-name></italic> was used by <xref ref-type="bibr" rid="B197">Nardo (1877)</xref>, who was clearly intending to emend the spelling of <italic><tp:taxon-name><tp:taxon-name-part taxon-name-part-type="genus">Savalia</tp:taxon-name-part></tp:taxon-name></italic> Nardo, 1844.</p><p>
            <xref ref-type="bibr" rid="B35">Brook (1889</xref>: 79, 80) considered the valid binomial name for the species under consideration to be <italic><tp:taxon-name><tp:taxon-name-part taxon-name-part-type="genus">Savaglia</tp:taxon-name-part> <tp:taxon-name-part taxon-name-part-type="species">lamarcki</tp:taxon-name-part></tp:taxon-name></italic> (Haime, 1849). The reason for for doing was given as: “Lacaze Duthiers was the first to show the true relations of this form, and its difference from the typical <tp:taxon-name><tp:taxon-name-part taxon-name-part-type="family">Antipathidae</tp:taxon-name-part></tp:taxon-name>. Nardo, in 1843 [<italic>sic</italic>], gave the generic name <italic><tp:taxon-name><tp:taxon-name-part taxon-name-part-type="genus">Savaglia</tp:taxon-name-part></tp:taxon-name></italic> to the species described as <italic>La <tp:taxon-name><tp:taxon-name-part taxon-name-part-type="genus">Savaglia</tp:taxon-name-part></tp:taxon-name></italic> by Donati in 1765, which he says is identical with <italic><tp:taxon-name><tp:taxon-name-part taxon-name-part-type="genus">Leiopathes</tp:taxon-name-part> <tp:taxon-name-part taxon-name-part-type="species">lamarcki</tp:taxon-name-part></tp:taxon-name></italic>, Haime; in this case his name has priority over that of <italic><tp:taxon-name><tp:taxon-name-part taxon-name-part-type="genus">Gerardia</tp:taxon-name-part></tp:taxon-name></italic>, instituted by Lacaze Duthiers in 1864. This I gather from a more recent paper; I have not seen the original, and do not know if Nardo gave the species a specific, as well as a generic, name; there is no mention of one in his recent publication. I have, therefore, retained the specific name of Haime. Although it seems highly probable that Nardo’s <italic><tp:taxon-name><tp:taxon-name-part taxon-name-part-type="genus">Savaglia</tp:taxon-name-part></tp:taxon-name></italic> is the same as <italic><tp:taxon-name><tp:taxon-name-part taxon-name-part-type="genus">Gerardia</tp:taxon-name-part></tp:taxon-name></italic>, Lacaze Duthiers, his description of the polyp does not agree with Lacaze Duthiers’ observations on living specimens. Nardo states that the polyp has only fourteen tentacles, whereas the species in question has twenty-four” (<xref ref-type="bibr" rid="B35">Brook 1889</xref>: 79).</p><p>
            <xref ref-type="bibr" rid="B23">Bell (1891</xref>: 89–91) took the opposite position and considered the valid binomial name to be <italic><tp:taxon-name><tp:taxon-name-part taxon-name-part-type="genus">Gerardia</tp:taxon-name-part> <tp:taxon-name-part taxon-name-part-type="species">savalia</tp:taxon-name-part></tp:taxon-name></italic> (Bertoloni, 1819). <xref ref-type="bibr" rid="B23">Bell (1891</xref>: 89–91) argued that the establishment of the genus-group name <italic><tp:taxon-name><tp:taxon-name-part taxon-name-part-type="genus">Savalia</tp:taxon-name-part></tp:taxon-name></italic> in <xref ref-type="bibr" rid="B196">Nardo (1844</xref>: 433, 434) was not ‘legitimate’ as “Nardo does not write out the full name or names of the species to be placed in this genus, but it is clear that had he done so he would have then written <italic><tp:taxon-name><tp:taxon-name-part taxon-name-part-type="genus">Savaglia</tp:taxon-name-part> <tp:taxon-name-part taxon-name-part-type="species">savaglia</tp:taxon-name-part></tp:taxon-name></italic> (or <italic><tp:taxon-name><tp:taxon-name-part taxon-name-part-type="genus">Savalia</tp:taxon-name-part> <tp:taxon-name-part taxon-name-part-type="species">savalia</tp:taxon-name-part></tp:taxon-name></italic>). This use of a specific for a generic name has been forbidden by the rules of the British Association. Meanwhile this species had become famous by the researches of Lacaze-Duthiers, who, conferring on it (in 1864) the generic name of <italic><tp:taxon-name><tp:taxon-name-part taxon-name-part-type="genus">Gerardia</tp:taxon-name-part></tp:taxon-name></italic>, retained for it the specific name of <italic><tp:taxon-name><tp:taxon-name-part taxon-name-part-type="species">lamarcki</tp:taxon-name-part></tp:taxon-name></italic> given it by Haime (in 1849) when he called it <italic><tp:taxon-name><tp:taxon-name-part taxon-name-part-type="genus">Leiopathes</tp:taxon-name-part> <tp:taxon-name-part taxon-name-part-type="species">lamarcki</tp:taxon-name-part></tp:taxon-name></italic>. … It is clear that there is no escape <!--PageBreak-->from the conclusion that the proper specific name of this Coral is <italic><tp:taxon-name><tp:taxon-name-part taxon-name-part-type="species">savalia</tp:taxon-name-part></tp:taxon-name></italic>, and the generic <italic><tp:taxon-name><tp:taxon-name-part taxon-name-part-type="genus">Gerardia</tp:taxon-name-part></tp:taxon-name></italic> …”.</p><p>In order to resolve the matter of the correct genus- and species- group names, a more detailed analysis of the description given by <xref ref-type="bibr" rid="B196">Nardo (1844</xref>: 433, 434). The description is given as follows: “<italic>Sotto famiglia II.<sup>a</sup> Savalini — Polipi a sedici tentacoli! Gen.</italic> <tp:taxon-name><tp:taxon-name-part taxon-name-part-type="genus">Savalia</tp:taxon-name-part></tp:taxon-name> <italic>N. … Fa meraviglia come sia sfuggito all’occhio deglie osservatori il bel lavoro del Donati V. sull’Antipate dell’ Adriatico</italic> <tp:taxon-name><tp:taxon-name-part taxon-name-part-type="genus">Gorgonia</tp:taxon-name-part> <tp:taxon-name-part taxon-name-part-type="species">savoglia</tp:taxon-name-part></tp:taxon-name> [<italic>sic</italic>] <italic>(Bertoloni) inserito nel primo volume del Giornale di Grisellino, ove vedesi esattamente descritto e figurato l’animale con i suoi sedici tentacoli. Non v’ha dubbio che una tale specie debbasi distinguere dal genere</italic> <tp:taxon-name><tp:taxon-name-part taxon-name-part-type="genus">Anthipathes</tp:taxon-name-part></tp:taxon-name>. <italic>Costituisee anzi a mio credere una sotto famiglia, come mostreró in più esteso lavoro relativo ai caratteri distintivi delle famiglie dei Zoofitarj</italic>” (<xref ref-type="bibr" rid="B196">Nardo 1844</xref>: 433, 434).</p><p>This is translated as: “Subfamily 2. Savalini — Polyps with 16 tentacles. Genus <italic><tp:taxon-name><tp:taxon-name-part taxon-name-part-type="genus">Savalia</tp:taxon-name-part></tp:taxon-name></italic> N[obis]. … The fine work of V. Donati on Antipate [= black corals/zoophytes] of the Adriatic Sea in the first volume of the <italic>Giornale di Grisellino</italic> has long been overlooked by previous workers, in which <italic><tp:taxon-name><tp:taxon-name-part taxon-name-part-type="genus">Gorgonia</tp:taxon-name-part> <tp:taxon-name-part taxon-name-part-type="species">savoglia</tp:taxon-name-part></tp:taxon-name></italic> [<italic>sic</italic>] (Bertoloni) was exactly described and figured as an animal with sixteen tentacles. There is not doubt that this species is deserving of a genus distinct from the genus <italic><tp:taxon-name><tp:taxon-name-part taxon-name-part-type="genus">Anthipathes</tp:taxon-name-part></tp:taxon-name></italic>. Indeed, as I will show in a more extensive work relating to the distinctive characteristics of the families of Zoofitarj, it constitutes a new subfamily”.</p><p>The objection raised by <xref ref-type="bibr" rid="B35">Brook (1889</xref>: 79) for not using <italic><tp:taxon-name><tp:taxon-name-part taxon-name-part-type="genus">Gorgonia</tp:taxon-name-part> <tp:taxon-name-part taxon-name-part-type="species">savaglia</tp:taxon-name-part></tp:taxon-name></italic> Bertoloni, 1819, as the species-group name is not tenable, as the only reason given is that he did “not know if Nardo gave the species a specific name” as Brook did not have access to the 1844 paper by Nardo. From the description by <xref ref-type="bibr" rid="B196">Nardo (1844</xref>: 433, 434), the genus-group name <tp:taxon-name><tp:taxon-name-part taxon-name-part-type="genus">Savalia</tp:taxon-name-part></tp:taxon-name> was clearly established for <italic><tp:taxon-name><tp:taxon-name-part taxon-name-part-type="genus">Gorgonia</tp:taxon-name-part> <tp:taxon-name-part taxon-name-part-type="species">savaglia</tp:taxon-name-part></tp:taxon-name></italic> Bertoloni, 1819 (incorrectly spelled as “<italic><tp:taxon-name><tp:taxon-name-part taxon-name-part-type="species">savoglia</tp:taxon-name-part></tp:taxon-name></italic>”). Virtually all recent authors consider <italic><tp:taxon-name><tp:taxon-name-part taxon-name-part-type="genus">Gorgonia</tp:taxon-name-part> <tp:taxon-name-part taxon-name-part-type="species">savaglia</tp:taxon-name-part></tp:taxon-name></italic> Bertoloni, 1819, to be a subjective synonym of <italic><tp:taxon-name><tp:taxon-name-part taxon-name-part-type="genus">Leiopathes</tp:taxon-name-part> <tp:taxon-name-part taxon-name-part-type="species">lamarcki</tp:taxon-name-part></tp:taxon-name></italic> Haime, 1849 (e.g. <xref ref-type="bibr" rid="B243">Roche and Tixier-Durivault 1951</xref>: 402, <xref ref-type="bibr" rid="B202">Ocaña et al. 1995</xref>: 155, <xref ref-type="bibr" rid="B201">Ocaña and Brito 2004</xref>: 170, <xref ref-type="bibr" rid="B269">Sinniger et al. 2005</xref>: 1124, 1125, <xref ref-type="bibr" rid="B203">Ocaña et al. 2007</xref>: 163–167). <italic><tp:taxon-name><tp:taxon-name-part taxon-name-part-type="genus">Gorgonia</tp:taxon-name-part> <tp:taxon-name-part taxon-name-part-type="species">savaglia</tp:taxon-name-part></tp:taxon-name></italic> Bertoloni, 1819, has priority over <italic><tp:taxon-name><tp:taxon-name-part taxon-name-part-type="genus">Leiopathes</tp:taxon-name-part> <tp:taxon-name-part taxon-name-part-type="species">lamarcki</tp:taxon-name-part></tp:taxon-name></italic> Haime, 1849, and the former is the valid species-group name.</p><p>The objections raised by <xref ref-type="bibr" rid="B23">Bell (1891</xref>: 90) for not accepting <italic><tp:taxon-name><tp:taxon-name-part taxon-name-part-type="genus">Savalia</tp:taxon-name-part></tp:taxon-name></italic> Nardo, 1844, are also not justified. Firstly, <xref ref-type="bibr" rid="B196">Nardo (1844</xref>: 433, 434) did indeed provide the name of the species he intended to be placed in <italic><tp:taxon-name><tp:taxon-name-part taxon-name-part-type="genus">Savalia</tp:taxon-name-part></tp:taxon-name></italic> Nardo, 1844 (as discussed above). Secondly, as already stated by <xref ref-type="bibr" rid="B213">Poche 1914</xref>: 104, tautomeric names (viz., “<italic><tp:taxon-name><tp:taxon-name-part taxon-name-part-type="genus">Savaglia</tp:taxon-name-part> <tp:taxon-name-part taxon-name-part-type="species">savaglia</tp:taxon-name-part></tp:taxon-name></italic> / <italic><tp:taxon-name><tp:taxon-name-part taxon-name-part-type="genus">Savalia</tp:taxon-name-part> <tp:taxon-name-part taxon-name-part-type="species">savalia</tp:taxon-name-part></tp:taxon-name></italic>”) are not invalid on this basis alone (Articles 18 and 23.3.7 of the Code, <xref ref-type="bibr" rid="B153">ICZN 1999</xref>: 21, 26). As their respective type species are considered to be subjective synonyms (see above), the genus-group name <italic><tp:taxon-name><tp:taxon-name-part taxon-name-part-type="genus">Savalia</tp:taxon-name-part></tp:taxon-name></italic> Nardo, 1844, is a subjective synonym of <italic><tp:taxon-name><tp:taxon-name-part taxon-name-part-type="genus">Gerardia</tp:taxon-name-part></tp:taxon-name></italic> Lacaze-Duthiers, 1864 (see also <xref ref-type="bibr" rid="B273">Sinniger et al. 2013</xref>: [1], [2], [7]). As <italic><tp:taxon-name><tp:taxon-name-part taxon-name-part-type="genus">Savalia</tp:taxon-name-part></tp:taxon-name></italic> Nardo, 1844, has priority over <italic><tp:taxon-name><tp:taxon-name-part taxon-name-part-type="genus">Gerardia</tp:taxon-name-part></tp:taxon-name></italic> Lacaze-Duthiers, 1864, the former is the valid genus-group name.</p><p>At the family-group rank, three names have been proposed for <italic><tp:taxon-name><tp:taxon-name-part taxon-name-part-type="genus">Savalia</tp:taxon-name-part> <tp:taxon-name-part taxon-name-part-type="species">savaglia</tp:taxon-name-part></tp:taxon-name></italic> (Bertoloni, 1819). As noted above, <xref ref-type="bibr" rid="B196">Nardo (1844</xref>: 433, 434) established the family-group name <tp:taxon-name><tp:taxon-name-part taxon-name-part-type="above-genus">Savaliidae</tp:taxon-name-part></tp:taxon-name> (as “Savalini”) based on the genus-group name <italic><tp:taxon-name><tp:taxon-name-part taxon-name-part-type="genus">Savalia</tp:taxon-name-part></tp:taxon-name></italic> Nardo, <!--PageBreak-->1844. Later, <xref rid="B290" ref-type="bibr">Verrill (1869 [in 1868–1870]</xref>: 499) established the family-group name <tp:taxon-name><tp:taxon-name-part taxon-name-part-type="family">Gerardiidae</tp:taxon-name-part></tp:taxon-name> (as “<tp:taxon-name><tp:taxon-name-part taxon-name-part-type="family">Gerardiidae</tp:taxon-name-part></tp:taxon-name>”). <xref ref-type="bibr" rid="B35">Brook (1889</xref>: 79) wrote “<tp:taxon-name><tp:taxon-name-part taxon-name-part-type="above-genus">Savagliidae</tp:taxon-name-part></tp:taxon-name>, n[om]. n[ov]. (<tp:taxon-name><tp:taxon-name-part taxon-name-part-type="family">Gerardiidae</tp:taxon-name-part></tp:taxon-name> [<italic>sic</italic>], Verrill)”. <xref ref-type="bibr" rid="B35">Brook (1889</xref>: 79, 80) based this family-group name based on the emended name <italic><tp:taxon-name><tp:taxon-name-part taxon-name-part-type="genus">Savaglia</tp:taxon-name-part></tp:taxon-name></italic> Nardo, 1877, as he did not have access to <xref ref-type="bibr" rid="B196">Nardo (1844)</xref> (discussed above). The family-group name <tp:taxon-name><tp:taxon-name-part taxon-name-part-type="above-genus">Savagliidae</tp:taxon-name-part></tp:taxon-name> proposed by <xref ref-type="bibr" rid="B35">Brook (1889</xref>: 79) is herein regarded to have been proposed independently of <tp:taxon-name><tp:taxon-name-part taxon-name-part-type="above-genus">Savaliidae</tp:taxon-name-part></tp:taxon-name> Nardo, 1844 (based on <italic><tp:taxon-name><tp:taxon-name-part taxon-name-part-type="genus">Savalia</tp:taxon-name-part></tp:taxon-name></italic> Nardo, 1844). As their respective type genera are synonyms (as discussed above), the family-group names <tp:taxon-name><tp:taxon-name-part taxon-name-part-type="above-genus">Savaliidae</tp:taxon-name-part></tp:taxon-name> Nardo, 1844, <tp:taxon-name><tp:taxon-name-part taxon-name-part-type="family">Gerardiidae</tp:taxon-name-part></tp:taxon-name> Verrill, 1865, and <tp:taxon-name><tp:taxon-name-part taxon-name-part-type="above-genus">Savagliidae</tp:taxon-name-part></tp:taxon-name> Brook, 1889, are all synonyms.</p><p>The oldest and therefore valid family-group name for <italic><tp:taxon-name><tp:taxon-name-part taxon-name-part-type="genus">Savalia</tp:taxon-name-part> <tp:taxon-name-part taxon-name-part-type="species">savaglia</tp:taxon-name-part></tp:taxon-name></italic> (Bertoloni, 1819) is therefore <tp:taxon-name><tp:taxon-name-part taxon-name-part-type="above-genus">Savaliidae</tp:taxon-name-part></tp:taxon-name> Nardo, 1844. The type genus of <tp:taxon-name><tp:taxon-name-part taxon-name-part-type="above-genus">Savaliidae</tp:taxon-name-part></tp:taxon-name> Nardo, 1844, (i.e., <italic><tp:taxon-name><tp:taxon-name-part taxon-name-part-type="genus">Savalia</tp:taxon-name-part></tp:taxon-name></italic> Nardo, 1844), is however currently assigned to the family <tp:taxon-name><tp:taxon-name-part taxon-name-part-type="family">Parazoanthidae</tp:taxon-name-part></tp:taxon-name> Delage &amp; Hérouard, 1901 (<xref ref-type="bibr" rid="B273">Sinniger et al. 2013</xref>: [2], [3]). This means that the family-group names <tp:taxon-name><tp:taxon-name-part taxon-name-part-type="above-genus">Savaliidae</tp:taxon-name-part></tp:taxon-name> Nardo, 1844, <tp:taxon-name><tp:taxon-name-part taxon-name-part-type="family">Gerardiidae</tp:taxon-name-part></tp:taxon-name> Verrill, 1865, and <tp:taxon-name><tp:taxon-name-part taxon-name-part-type="above-genus">Savagliidae</tp:taxon-name-part></tp:taxon-name> Brook, 1889, are all subjective synonyms of <tp:taxon-name><tp:taxon-name-part taxon-name-part-type="family">Parazoanthidae</tp:taxon-name-part></tp:taxon-name> Delage &amp; Hérouard, 1901. To maintain current and widespread use of <tp:taxon-name><tp:taxon-name-part taxon-name-part-type="family">Parazoanthidae</tp:taxon-name-part></tp:taxon-name> Delage &amp; Hérouard, 1901, the best course of action would be to enact Article 23.9 of the Code (<xref ref-type="bibr" rid="B153">ICZN 1999</xref>: 27, 28) to reverse precedence between <tp:taxon-name><tp:taxon-name-part taxon-name-part-type="family">Parazoanthidae</tp:taxon-name-part></tp:taxon-name> Delage &amp; Hérouard, 1901, and the other three family-group names. This is not possible, however, as all three family-group names have been used after 1899, and Article 23.9.1.1 of the Code (<xref ref-type="bibr" rid="B153">ICZN 1999</xref>: 28) cannot be satisfied.</p><p>In accordance with Article 23.9.2 (<xref ref-type="bibr" rid="B153">ICZN 1999</xref>: 28, 29), an application is being prepared to request that the International Commission on Zoological Nomenclature suppress the senior subjective synonyms <tp:taxon-name><tp:taxon-name-part taxon-name-part-type="above-genus">Savaliidae</tp:taxon-name-part></tp:taxon-name> Nardo, 1844, <tp:taxon-name><tp:taxon-name-part taxon-name-part-type="family">Gerardiidae</tp:taxon-name-part></tp:taxon-name> Verrill, 1865, and <tp:taxon-name><tp:taxon-name-part taxon-name-part-type="above-genus">Savagliidae</tp:taxon-name-part></tp:taxon-name> Brook, 1889, in favour of <tp:taxon-name><tp:taxon-name-part taxon-name-part-type="family">Parazoanthidae</tp:taxon-name-part></tp:taxon-name> Delage &amp; Hérouard, 1901, to maintain current and widespread usage.</p></sec><sec sec-type="Sphenopidae Hertwig, 1882, and the hitherto overlooked subjective synonym Palythoidae Duchassaing de Fonbressin and Michelotti, 1860" id="SECID0EBEHM"><title>
            <tp:taxon-name><tp:taxon-name-part taxon-name-part-type="family">Sphenopidae</tp:taxon-name-part></tp:taxon-name> Hertwig, 1882, and the hitherto overlooked subjective synonym <tp:taxon-name><tp:taxon-name-part taxon-name-part-type="above-genus">Palythoidae</tp:taxon-name-part></tp:taxon-name> Duchassaing de Fonbressin and Michelotti, 1860</title><p>The family-group name <tp:taxon-name><tp:taxon-name-part taxon-name-part-type="family">Sphenopidae</tp:taxon-name-part></tp:taxon-name> was established by <xref ref-type="bibr" rid="B138">Hertwig (1882</xref>: 120) for the genus <italic><tp:taxon-name><tp:taxon-name-part taxon-name-part-type="genus">Sphenopus</tp:taxon-name-part></tp:taxon-name></italic> Steenstrup, 1856. The name <tp:taxon-name><tp:taxon-name-part taxon-name-part-type="family">Sphenopidae</tp:taxon-name-part></tp:taxon-name> Hertwig, 1882, had been used sporadically since it was established. Since it was reinstated by <xref ref-type="bibr" rid="B250">Ryland et al. (2000</xref>: 191, 192) for the genera <italic><tp:taxon-name><tp:taxon-name-part taxon-name-part-type="genus">Sphenopus</tp:taxon-name-part></tp:taxon-name></italic> Steenstrup, 1856, and <italic><tp:taxon-name><tp:taxon-name-part taxon-name-part-type="genus">Palythoa</tp:taxon-name-part></tp:taxon-name></italic> Lamouroux, 1816, however, the name <tp:taxon-name><tp:taxon-name-part taxon-name-part-type="family">Sphenopidae</tp:taxon-name-part></tp:taxon-name> Hertwig, 1882, is now in current and widespread use (see references cited below).</p><p>This current and widespread use of the family-group name <tp:taxon-name><tp:taxon-name-part taxon-name-part-type="family">Sphenopidae</tp:taxon-name-part></tp:taxon-name> Hertwig, 1882, is threatened by the hitherto overlooked subjective synonym <tp:taxon-name><tp:taxon-name-part taxon-name-part-type="above-genus">Palythoidae</tp:taxon-name-part></tp:taxon-name> Duchassaing de Fonbressin &amp; Michelotti, 1860 (type genus <italic><tp:taxon-name><tp:taxon-name-part taxon-name-part-type="genus">Palythoa</tp:taxon-name-part></tp:taxon-name></italic> Lamouroux, 1816).</p><p>This family-group name was first established as “Polythoae” for “<italic><tp:taxon-name><tp:taxon-name-part taxon-name-part-type="genus">Polythoa</tp:taxon-name-part></tp:taxon-name></italic>”, “<italic><tp:taxon-name><tp:taxon-name-part taxon-name-part-type="genus">Bergia</tp:taxon-name-part></tp:taxon-name></italic> n. g.” and “<italic><tp:taxon-name><tp:taxon-name-part taxon-name-part-type="genus">Gemmaria</tp:taxon-name-part></tp:taxon-name></italic> n. g.” (Duchassaing de Fonbressin &amp; Michelotti, 1860: 37). That <xref ref-type="bibr" rid="B76">Duchassaing de Fonbressin and Michelotti (1860</xref>: 37) intended this to be <!--PageBreak-->a family-group name is evidenced by their use of “<tp:taxon-name><tp:taxon-name-part taxon-name-part-type="family">Zoanthidae</tp:taxon-name-part></tp:taxon-name>” (containing “<italic><tp:taxon-name><tp:taxon-name-part taxon-name-part-type="genus">Zoanthus</tp:taxon-name-part></tp:taxon-name></italic>”, “<italic><tp:taxon-name><tp:taxon-name-part taxon-name-part-type="genus">Isaura</tp:taxon-name-part></tp:taxon-name></italic>”, “<italic><tp:taxon-name><tp:taxon-name-part taxon-name-part-type="genus">Mammillifera</tp:taxon-name-part></tp:taxon-name></italic>” and “<italic><tp:taxon-name><tp:taxon-name-part taxon-name-part-type="genus">Orinia</tp:taxon-name-part></tp:taxon-name></italic> n. g.”) as a counterpart to “Polythoae”. The name “<italic><tp:taxon-name><tp:taxon-name-part taxon-name-part-type="genus">Polythoa</tp:taxon-name-part></tp:taxon-name></italic>” is an incorrect subsequent spelling of <italic><tp:taxon-name><tp:taxon-name-part taxon-name-part-type="genus">Palythoa</tp:taxon-name-part></tp:taxon-name></italic> Lamouroux, 1816 (the first usage of which appears to be by <xref ref-type="bibr" rid="B261">Schweigger 1819</xref>: 100).</p><p>As type genus of <tp:taxon-name><tp:taxon-name-part taxon-name-part-type="family">Sphenopidae</tp:taxon-name-part></tp:taxon-name> Hertwig, 1882, and of <tp:taxon-name><tp:taxon-name-part taxon-name-part-type="above-genus">Palythoidae</tp:taxon-name-part></tp:taxon-name> Duchassaing de Fonbressin &amp; Michelotti, 1860, are considered to belong to the same family grouping (e.g., <xref ref-type="bibr" rid="B250">Ryland et al. 2000</xref>: 192; <xref ref-type="bibr" rid="B235">Reimer et al. 2012b</xref>: 45, 47, 49; <xref ref-type="bibr" rid="B157">Irei et al. 2015</xref>: 2, 3, 14–16; Reimer and Fujii 2016: 14, 19), both family-group names are therefore subjective synonyms.</p><p>To prevent the nomenclatural and taxonomic destabilisation that would result from the replacement of <tp:taxon-name><tp:taxon-name-part taxon-name-part-type="family">Sphenopidae</tp:taxon-name-part></tp:taxon-name> Hertwig, 1882, with its subjective synonym <tp:taxon-name><tp:taxon-name-part taxon-name-part-type="above-genus">Palythoidae</tp:taxon-name-part></tp:taxon-name> Duchassaing de Fonbressin and Michelotti, 1860, as required by the Principle of Priority (Article 23, <xref ref-type="bibr" rid="B153">ICZN 1999</xref>: 24) requires that the oldest available name for the taxon under consideration must be used.</p><p>To mediate the Principle of Priority, Article 23.9.1 of the Code (<xref ref-type="bibr" rid="B153">ICZN 1999</xref>: 27) allows for a reversal of precedence of a junior synonym when the senior synonym has not been used as a valid name after 1899 (Article 23.9.1.1) and the junior synonym “has been used for a particular taxon, as its presumed valid name, in at least 25 works, published by at least 10 authors in the immediately preceding 50 years and encompassing a span of not less than 10 years” (Article 23.9.1.2).<ext-link xmlns:xlink="http://www.w3.org/1999/xlink" xlink:type="simple" ext-link-type="uri" xlink:href="http://23.9.1.2)."/></p><p>Since 1899, the name <tp:taxon-name><tp:taxon-name-part taxon-name-part-type="above-genus">Palythoidae</tp:taxon-name-part></tp:taxon-name> has been used in three publications. The first usage was by <xref ref-type="bibr" rid="B21">Barel and Kramers (1977</xref>: 32) used the term “species of <tp:taxon-name><tp:taxon-name-part taxon-name-part-type="above-genus">Palythoidae</tp:taxon-name-part></tp:taxon-name>” for an unidentified zoantharian associated with echinoderms. From the context, it appears that <xref ref-type="bibr" rid="B21">Barel and Kramers (1977</xref>: 32) were reporting on material with close affinities to <italic><tp:taxon-name><tp:taxon-name-part taxon-name-part-type="genus">Palythoa</tp:taxon-name-part></tp:taxon-name></italic> Lamouroux, 1816.</p><p>As <xref ref-type="bibr" rid="B200">Ng and Low (2010</xref>:37, 38) have argued, “valid usage” of a name must be unambiguous and show clearly that the author[s] both considered it the correct name to be used and adopted the name. According to these criteria, the usage of “<tp:taxon-name><tp:taxon-name-part taxon-name-part-type="above-genus">Palythoidae</tp:taxon-name-part></tp:taxon-name>” by <xref ref-type="bibr" rid="B21">Barel and Kramers (1977</xref>: 32) cannot be considered to be valid.</p><p>The second usage was by <xref ref-type="bibr" rid="B137">Herberts (1972</xref>: 125) who stated: “La disposition brachynémique des mésentères est un autre caractère des <tp:taxon-name><tp:taxon-name-part taxon-name-part-type="above-genus">Palythoidae</tp:taxon-name-part></tp:taxon-name>”. That <xref ref-type="bibr" rid="B137">Herberts (1972</xref>: 125) was not using “<tp:taxon-name><tp:taxon-name-part taxon-name-part-type="above-genus">Palythoidae</tp:taxon-name-part></tp:taxon-name>” as a valid family-group name is evidenced by the fact that the section in which the term “<tp:taxon-name><tp:taxon-name-part taxon-name-part-type="above-genus">Palythoidae</tp:taxon-name-part></tp:taxon-name>” appears is headed by “<tp:taxon-name><tp:taxon-name-part taxon-name-part-type="family">Zoanthidae</tp:taxon-name-part></tp:taxon-name>” (p. 106), and in a diagram detailing the classification of zoantharians, “<italic><tp:taxon-name><tp:taxon-name-part taxon-name-part-type="genus">Palythoa</tp:taxon-name-part></tp:taxon-name></italic>”, “<italic><tp:taxon-name><tp:taxon-name-part taxon-name-part-type="genus">Isaurus</tp:taxon-name-part></tp:taxon-name></italic>”, “<italic><tp:taxon-name><tp:taxon-name-part taxon-name-part-type="genus">Spenopus</tp:taxon-name-part></tp:taxon-name></italic> [<italic>sic</italic>]” and “<italic><tp:taxon-name><tp:taxon-name-part taxon-name-part-type="genus">Zoanthus</tp:taxon-name-part></tp:taxon-name></italic>” are clearly placed in “<tp:taxon-name><tp:taxon-name-part taxon-name-part-type="family">Zoanthidae</tp:taxon-name-part></tp:taxon-name>” (p. 142).</p><p>The third usage is by <xref ref-type="bibr" rid="B210">Pax and Müller (1957</xref>: 3, 4) in which they recognise the “Unterfamilie <tp:taxon-name><tp:taxon-name-part taxon-name-part-type="above-genus">Palythoinae</tp:taxon-name-part></tp:taxon-name>” under <tp:taxon-name><tp:taxon-name-part taxon-name-part-type="family">Epizoanthidae</tp:taxon-name-part></tp:taxon-name>, and further provide a key for identifying this subfamily. Clearly, <xref ref-type="bibr" rid="B210">Pax and Müller (1957</xref>: 3, 4) were recognising the family-group name <tp:taxon-name><tp:taxon-name-part taxon-name-part-type="above-genus">Palythoidae</tp:taxon-name-part></tp:taxon-name> as vaild.</p><p>The name <tp:taxon-name><tp:taxon-name-part taxon-name-part-type="above-genus">Palythoidae</tp:taxon-name-part></tp:taxon-name> Duchassaing de Fonbressin and Michelotti, 1860, thus has been used as the valid name for the taxon is denotes since 1899 (and Article 23.9.1.1 of the Code cannot be fulfulled).</p><!--PageBreak--><p>Article 23.9.1.2 of the Code is fulfilled as the family-group name <tp:taxon-name><tp:taxon-name-part taxon-name-part-type="family">Sphenopidae</tp:taxon-name-part></tp:taxon-name> Hertwig, 1882, is in current and widespread usage, as evidenced by the 30 publications by 99 different authors over the past 34 years using <tp:taxon-name><tp:taxon-name-part taxon-name-part-type="family">Sphenopidae</tp:taxon-name-part></tp:taxon-name> as a valid name for the taxon it denotes (viz., <xref ref-type="bibr" rid="B195">Nagabhushanam and Jothinayagam 1982</xref>: 17; <xref ref-type="bibr" rid="B250">Ryland et al. 2000</xref>: 191, 192; <xref ref-type="bibr" rid="B247">Ryland and Lancaster 2003</xref>: 407, 409, 415; <xref ref-type="bibr" rid="B249">Ryland and Lancaster 2004</xref>: 180; <xref ref-type="bibr" rid="B248">Ryland and Westphalen 2004</xref>: 411; <xref ref-type="bibr" rid="B251">Ryland et al. 2004</xref>: 1195, 1197; <xref ref-type="bibr" rid="B2">Acosta et al. 2005</xref>: 147–149, 151, 154, 160; <xref ref-type="bibr" rid="B269">Sinniger et al. 2005</xref>: 1122, 1125, 1126; <xref ref-type="bibr" rid="B65">Daly et al. 2007</xref>: 144; <xref ref-type="bibr" rid="B270">Sinniger et al. 2008</xref>: 1254, 1256, 1257; <xref ref-type="bibr" rid="B96">Fautin and Daly 2009</xref>: 356; <xref ref-type="bibr" rid="B69">Del Mónaco et al. 2010</xref>: 360; <xref ref-type="bibr" rid="B222">Reimer and Sinniger 2010</xref>: 251; <xref ref-type="bibr" rid="B231">Reimer et al. 2010c</xref>: 606, 616; <xref ref-type="bibr" rid="B282">Swain 2010</xref>: 2592; <xref ref-type="bibr" rid="B232">Reimer et al. 2011a</xref>: 983, 985, 987, 989, 991, 992; <xref ref-type="bibr" rid="B54">Cavallari et al. 2012</xref>: 25; <xref ref-type="bibr" rid="B177">Longo et al. 2012</xref>: [1]; <xref ref-type="bibr" rid="B206">Palmer et al. 2012</xref>: 3880; <xref ref-type="bibr" rid="B235">Reimer et al. 2012b</xref>: 43, 45, 47, 49; <xref ref-type="bibr" rid="B244">Rodríguez-Viera et al. 2012</xref>: 32; <xref ref-type="bibr" rid="B59">Costello et al. 2013</xref>: [2]; <xref ref-type="bibr" rid="B106">Fujii and Reimer 2013</xref>: 510, 516; <xref ref-type="bibr" rid="B165">Krishna and Gophane 2013</xref>: 210; <xref ref-type="bibr" rid="B164">Koupaei et al. 2014</xref>: 64; <xref ref-type="bibr" rid="B5">Alencar et al. 2015</xref>: 1113, 1114, 1121; <xref ref-type="bibr" rid="B157">Irei et al. 2015</xref>: 1, 2, 4, 6, 14–16, 20; <xref ref-type="bibr" rid="B214">Qin et al. 2015</xref>: 100; <xref ref-type="bibr" rid="B68">De la Cruz-Francisco et al. 2016</xref>: 24; <xref ref-type="bibr" rid="B107">Fujii and Reimer 2016</xref>: 11, 12, 14, 17, 19, 20; <xref ref-type="bibr" rid="B241">Risi and Macdonald 2016</xref>: 113).</p><p>As precedence of the family-group names <tp:taxon-name><tp:taxon-name-part taxon-name-part-type="family">Sphenopidae</tp:taxon-name-part></tp:taxon-name> Hertwig, 1882, and <tp:taxon-name><tp:taxon-name-part taxon-name-part-type="above-genus">Palythoidae</tp:taxon-name-part></tp:taxon-name> Duchassaing de Fonbressin &amp; Michelotti, 1860, cannot be replaced, the former will need to be replaced by the latter. To prevent resulting nomenclatural instability, and in accordance with Article 23.9.2 (<xref ref-type="bibr" rid="B153">ICZN 1999</xref>: 28, 29), an application is being prepared to request that the International Commission on Zoological Nomenclature suppress the senior subjective synonym <tp:taxon-name><tp:taxon-name-part taxon-name-part-type="above-genus">Palythoidae</tp:taxon-name-part></tp:taxon-name> Duchassaing de Fonbressin &amp; Michelotti, 1860, in favour of <tp:taxon-name><tp:taxon-name-part taxon-name-part-type="family">Sphenopidae</tp:taxon-name-part></tp:taxon-name> Hertwig, 1882, to maintain current and widespread usage.</p></sec><sec sec-type="The type species of Palythoa Lamouroux, 1816" id="SECID0EBUHM"><title>The type species of <italic><tp:taxon-name><tp:taxon-name-part taxon-name-part-type="genus">Palythoa</tp:taxon-name-part></tp:taxon-name></italic> Lamouroux, 1816</title><p>The genus-group name <italic><tp:taxon-name><tp:taxon-name-part taxon-name-part-type="genus">Palythoa</tp:taxon-name-part></tp:taxon-name></italic> (with the simultaneous French vernacular ‘Palythoé’) was established by <xref ref-type="bibr" rid="B171">Lamouroux (1816</xref>: 359–362) with the inclusion of two species, which were rendered French vernacular: ‘Palythoé Etoilée’ and ‘Palythoé Ocellée’. The second species causes no problems “<italic><tp:taxon-name><tp:taxon-name-part taxon-name-part-type="genus">Palythoa</tp:taxon-name-part> <tp:taxon-name-part taxon-name-part-type="species">Ocellata</tp:taxon-name-part></tp:taxon-name></italic> … Sol. et Ell., p. 180, n. 6, tab. 1, fig. 6 (<italic>A. Ocellatum</italic>) …” is listed. This is <italic><tp:taxon-name><tp:taxon-name-part taxon-name-part-type="genus">Alcyonium</tp:taxon-name-part> <tp:taxon-name-part taxon-name-part-type="species">ocellatum</tp:taxon-name-part></tp:taxon-name></italic> Ellis, in Ellis and Solander, 1786, a synonym of <italic><tp:taxon-name><tp:taxon-name-part taxon-name-part-type="genus">Alcyonium</tp:taxon-name-part> <tp:taxon-name-part taxon-name-part-type="species">mammillosum</tp:taxon-name-part></tp:taxon-name></italic> Ellis, in Ellis and Solander, 1786 (see <xref ref-type="bibr" rid="B207">Pax 1910a</xref>: 102; <xref ref-type="bibr" rid="B208">1910b</xref>: 258; <xref ref-type="bibr" rid="B2">Acosta et al. 2005</xref>: 159). The French vernacular name ‘Palythoé Etoilée’, however, is not the translation of the name “<italic>P</italic>[<italic>alythoa</italic>] <italic><tp:taxon-name><tp:taxon-name-part taxon-name-part-type="species">Mamillosa</tp:taxon-name-part></tp:taxon-name></italic> [<italic>sic</italic>] … Sol. et Ell., p. 179, n. 5, tab. 1, figs. 4–5 (<italic>A. Mamillosum</italic> [<italic>sic</italic>]) …” given in the synonymy.</p><p>On an unnumbered page of errata after page 559 of <xref ref-type="bibr" rid="B171">Lamouroux (1816)</xref> gives “[page] 361 … [line] 12 … <italic><tp:taxon-name><tp:taxon-name-part taxon-name-part-type="species">Mamillosa</tp:taxon-name-part></tp:taxon-name></italic>, lisez <italic><tp:taxon-name><tp:taxon-name-part taxon-name-part-type="genus">Stellata</tp:taxon-name-part></tp:taxon-name></italic>”, and the captions on page 558 to plate 14 (and on the plate itself) of <xref ref-type="bibr" rid="B171">Lamouroux (1816)</xref> gives “<italic><tp:taxon-name><tp:taxon-name-part taxon-name-part-type="genus">Palythoa</tp:taxon-name-part></tp:taxon-name></italic> [sic] <italic><tp:taxon-name><tp:taxon-name-part taxon-name-part-type="species">stellata</tp:taxon-name-part></tp:taxon-name></italic>, p. 361. figure copiée dans Ellis”. It is thus clear that it was the intention of <xref ref-type="bibr" rid="B171">Lamouroux (1816</xref>: 361, 558, unnumbered errata page, pl. 14, fig. 2, caption) to rename <italic><tp:taxon-name><tp:taxon-name-part taxon-name-part-type="genus">Alcyonium</tp:taxon-name-part> <tp:taxon-name-part taxon-name-part-type="species">mammillosum</tp:taxon-name-part></tp:taxon-name></italic> <!--PageBreak-->Ellis, in Ellis &amp; Solander, 1786, <italic><tp:taxon-name><tp:taxon-name-part taxon-name-part-type="genus">Palythoa</tp:taxon-name-part> <tp:taxon-name-part taxon-name-part-type="species">stellata</tp:taxon-name-part></tp:taxon-name></italic>. <italic><tp:taxon-name><tp:taxon-name-part taxon-name-part-type="genus">Palythoa</tp:taxon-name-part></tp:taxon-name></italic> [<italic>sic</italic>] <italic><tp:taxon-name><tp:taxon-name-part taxon-name-part-type="species">stellata</tp:taxon-name-part></tp:taxon-name></italic> Lamouroux, 1816, is also a junior objective synonym of <italic><tp:taxon-name><tp:taxon-name-part taxon-name-part-type="genus">Alcyonium</tp:taxon-name-part> <tp:taxon-name-part taxon-name-part-type="species">mammillosum</tp:taxon-name-part></tp:taxon-name></italic> Ellis, in Ellis &amp; Solander, 1786, as <xref ref-type="bibr" rid="B171">Lamouroux (1816</xref>: 361, 558, unnumbered errata page, pl. 14, fig. 2, caption) proposed the former as a replacement name for the latter.</p><p>
            <italic><tp:taxon-name><tp:taxon-name-part taxon-name-part-type="genus">Alcyonium</tp:taxon-name-part> <tp:taxon-name-part taxon-name-part-type="species">ocellatum</tp:taxon-name-part></tp:taxon-name></italic> Ellis, in Ellis &amp; Solander, 1786, and <italic><tp:taxon-name><tp:taxon-name-part taxon-name-part-type="genus">Palythoa</tp:taxon-name-part> <tp:taxon-name-part taxon-name-part-type="species">stellata</tp:taxon-name-part></tp:taxon-name></italic> Lamouroux, 1816, are thus to be considered species originally included in the genus <italic><tp:taxon-name><tp:taxon-name-part taxon-name-part-type="genus">Palythoa</tp:taxon-name-part></tp:taxon-name></italic> Lamouroux, 1816, and were both eligible for fixation (Article 67.2 of the Code, <xref ref-type="bibr" rid="B153">ICZN 1999</xref>: 67).</p><p>The type species of the genus <italic><tp:taxon-name><tp:taxon-name-part taxon-name-part-type="genus">Palythoa</tp:taxon-name-part></tp:taxon-name></italic> Lamouroux, 1816, is accepted as <italic><tp:taxon-name><tp:taxon-name-part taxon-name-part-type="genus">Alcyonium</tp:taxon-name-part> <tp:taxon-name-part taxon-name-part-type="species">mammillosum</tp:taxon-name-part></tp:taxon-name></italic> Ellis, in Ellis &amp; Solander, 1786, by subsequent designation by <xref ref-type="bibr" rid="B128">Haddon and Shackleton (1891b</xref>: 691) (see <xref ref-type="bibr" rid="B180">Low and Reimer 2011b</xref>: 63). As <xref ref-type="bibr" rid="B171">Lamouroux (1816</xref>: 361, 558, unnumbered errata page, pl. 14, fig. 2, caption) proposed the replacement name <italic><tp:taxon-name><tp:taxon-name-part taxon-name-part-type="genus">Palythoa</tp:taxon-name-part> <tp:taxon-name-part taxon-name-part-type="species">stellata</tp:taxon-name-part></tp:taxon-name></italic> for <italic><tp:taxon-name><tp:taxon-name-part taxon-name-part-type="genus">Alcyonium</tp:taxon-name-part> <tp:taxon-name-part taxon-name-part-type="species">mammillosum</tp:taxon-name-part></tp:taxon-name></italic> Ellis, in Ellis &amp; Solander, 1786, the latter cannot be considered an originally included species in the sense of Article 67.2 of the Code (<xref ref-type="bibr" rid="B153">ICZN 1999</xref>: 67).</p><p>Article 69.2.2 of the Code (<xref ref-type="bibr" rid="B153">ICZN 1999</xref>: 72) states that “[i]f an author designates as type species a nominal species that was not originally included (or accepts another’s such designation) and if, but only if, at the same time he or she places that nominal species in synonymy with one and only one of the originally included species (as defined in Article 67.2), that act constitutes fixation of the latter species as type species of the nominal genus or subgenus”.</p><p>
            <xref ref-type="bibr" rid="B128">Haddon and Shackleton (1891b</xref>: 691) wrote that “<italic><tp:taxon-name><tp:taxon-name-part taxon-name-part-type="genus">Palythoa</tp:taxon-name-part> <tp:taxon-name-part taxon-name-part-type="species">mammillosa</tp:taxon-name-part></tp:taxon-name></italic> is evidently regarded by <xref ref-type="bibr" rid="B171">Lamouroux [1816]</xref> as the type species of the genus. He reproduces Solander’s figure of this species, but not that of <italic><tp:taxon-name><tp:taxon-name-part taxon-name-part-type="genus">Palythoa</tp:taxon-name-part> <tp:taxon-name-part taxon-name-part-type="species">ocellata</tp:taxon-name-part></tp:taxon-name></italic>, of which he merely gives a description. Unfortunately a Latinized version of the French name ‘<italic>Palythoé Etoillée</italic>,’ given by Lamouroux to <italic><tp:taxon-name><tp:taxon-name-part taxon-name-part-type="genus">Palythoa</tp:taxon-name-part> <tp:taxon-name-part taxon-name-part-type="species">mammillosa</tp:taxon-name-part></tp:taxon-name></italic>, has been added at the bottom of his plate—a circumstance which has given rise to some confusion”.</p><p>Clearly, <xref ref-type="bibr" rid="B128">Haddon and Shackleton (1891b</xref>: 691) considered <italic><tp:taxon-name><tp:taxon-name-part taxon-name-part-type="genus">Alcyonium</tp:taxon-name-part> <tp:taxon-name-part taxon-name-part-type="species">mammillosum</tp:taxon-name-part></tp:taxon-name></italic> Ellis, in Ellis &amp; Solander, 1786, to be a synonym of <italic><tp:taxon-name><tp:taxon-name-part taxon-name-part-type="genus">Palythoa</tp:taxon-name-part></tp:taxon-name></italic> [<italic>sic</italic>] <italic><tp:taxon-name><tp:taxon-name-part taxon-name-part-type="species">stellata</tp:taxon-name-part></tp:taxon-name></italic> Lamouroux, 1816, as well as the type species of <italic><tp:taxon-name><tp:taxon-name-part taxon-name-part-type="genus">Palythoa</tp:taxon-name-part></tp:taxon-name></italic> Lamouroux, 1816. The conditions of Article 69.2.2 of the Code (<xref ref-type="bibr" rid="B153">ICZN 1999</xref>: 72) are met and <xref ref-type="bibr" rid="B128">Haddon and Shackleton (1891b</xref>: 691) are deemed to have designated <italic><tp:taxon-name><tp:taxon-name-part taxon-name-part-type="genus">Palythoa</tp:taxon-name-part></tp:taxon-name></italic> [<italic>sic</italic>] <italic><tp:taxon-name><tp:taxon-name-part taxon-name-part-type="species">stellata</tp:taxon-name-part></tp:taxon-name></italic> Lamouroux, 1816, as the type species of <italic><tp:taxon-name><tp:taxon-name-part taxon-name-part-type="genus">Palythoa</tp:taxon-name-part></tp:taxon-name></italic> Lamouroux, 1816. As both names are objective synonyms, the valid name for the species under discussion is <italic><tp:taxon-name><tp:taxon-name-part taxon-name-part-type="genus">Palythoa</tp:taxon-name-part> <tp:taxon-name-part taxon-name-part-type="species">mammillosa</tp:taxon-name-part></tp:taxon-name></italic> (Ellis, in Ellis &amp; Solander, 1786).</p><table-wrap id="T1" position="float" orientation="portrait"><label>Table 1.</label><caption><p>An updated supraspecific classification of the <tp:taxon-name><tp:taxon-name-part taxon-name-part-type="order">Zoantharia</tp:taxon-name-part></tp:taxon-name>. All valid genera and their type species are given. The numbers given in parentheses after each suborder and family represent the total number of families and genera, respectively, in each grouping. A total of one order, three suborders, nine families and twenty-seven genera are currently recognised in the <tp:taxon-name><tp:taxon-name-part taxon-name-part-type="order">Zoantharia</tp:taxon-name-part></tp:taxon-name>.</p></caption><table id="TID0ENQGK" rules="all"><tbody><tr><td rowspan="1" colspan="1">
                    <bold>Order <tp:taxon-name><tp:taxon-name-part taxon-name-part-type="order">Zoantharia</tp:taxon-name-part></tp:taxon-name> Rafinesque, 1815</bold>
                  </td></tr><tr><td rowspan="1" colspan="1">
                    <bold>1. Suborder <tp:taxon-name><tp:taxon-name-part taxon-name-part-type="suborder">Brachycnemina</tp:taxon-name-part></tp:taxon-name> Haddon AND Shackleton, 1891 (3)</bold>
                  </td></tr><tr><td rowspan="1" colspan="1" style="padding-left:20px">
                    <bold>1. <tp:taxon-name><tp:taxon-name-part taxon-name-part-type="family">Neozoanthidae</tp:taxon-name-part></tp:taxon-name> Herberts, 1972 (1)</bold>
                  </td></tr><tr><td rowspan="1" colspan="1" style="padding-left:40px">1. <italic><tp:taxon-name><tp:taxon-name-part taxon-name-part-type="genus">Neozoanthus</tp:taxon-name-part></tp:taxon-name></italic> Herberts, 1972</td></tr><tr><td rowspan="1" colspan="1" style="padding-left:60px">
                    <italic><tp:taxon-name><tp:taxon-name-part taxon-name-part-type="genus">Neozoanthus</tp:taxon-name-part> <tp:taxon-name-part taxon-name-part-type="species">tulearensis</tp:taxon-name-part></tp:taxon-name></italic> Herberts, 1972</td></tr><tr><td rowspan="1" colspan="1" style="padding-left:20px">
                    <bold>2. <tp:taxon-name><tp:taxon-name-part taxon-name-part-type="family">Sphenopidae</tp:taxon-name-part></tp:taxon-name> Hertwig, 1882 (2)</bold>
                  </td></tr><tr><td rowspan="1" colspan="1" style="padding-left:40px">2. <italic><tp:taxon-name><tp:taxon-name-part taxon-name-part-type="genus">Sphenopus</tp:taxon-name-part></tp:taxon-name></italic> Steenstrup, 1856</td></tr><tr><td rowspan="1" colspan="1" style="padding-left:60px">
                    <italic><tp:taxon-name><tp:taxon-name-part taxon-name-part-type="genus">Sabella</tp:taxon-name-part> <tp:taxon-name-part taxon-name-part-type="species">marsupialis</tp:taxon-name-part></tp:taxon-name></italic> Gmelin, 1791</td></tr><tr><td rowspan="1" colspan="1" style="padding-left:40px">3. <italic><tp:taxon-name><tp:taxon-name-part taxon-name-part-type="genus">Palythoa</tp:taxon-name-part></tp:taxon-name></italic> Lamouroux, 1816</td></tr><tr><td rowspan="1" colspan="1" style="padding-left:60px">
                    <italic><tp:taxon-name><tp:taxon-name-part taxon-name-part-type="genus">Palythoa</tp:taxon-name-part></tp:taxon-name></italic> [<italic>sic</italic>] <italic><tp:taxon-name><tp:taxon-name-part taxon-name-part-type="species">stellata</tp:taxon-name-part></tp:taxon-name></italic> Lamouroux, 1816</td></tr><tr><td rowspan="1" colspan="1" style="padding-left:20px">
                    <bold>3. <tp:taxon-name><tp:taxon-name-part taxon-name-part-type="family">Zoanthidae</tp:taxon-name-part></tp:taxon-name> Rafinesque, 1815 (3)</bold>
                  </td></tr><tr><td rowspan="1" colspan="1" style="padding-left:40px">4. <italic><tp:taxon-name><tp:taxon-name-part taxon-name-part-type="genus">Zoanthus</tp:taxon-name-part></tp:taxon-name></italic> Lamarck, 1801</td></tr><tr><td rowspan="1" colspan="1" style="padding-left:60px">
                    <italic><tp:taxon-name><tp:taxon-name-part taxon-name-part-type="genus">Actinia</tp:taxon-name-part> <tp:taxon-name-part taxon-name-part-type="species">sociata</tp:taxon-name-part></tp:taxon-name></italic> Ellis, 1768</td></tr><tr><td rowspan="1" colspan="1" style="padding-left:40px">5. <italic><tp:taxon-name><tp:taxon-name-part taxon-name-part-type="genus">Acrozoanthus</tp:taxon-name-part></tp:taxon-name></italic> Saville-Kent, 1893</td></tr><tr><td rowspan="1" colspan="1" style="padding-left:60px">
                    <italic><tp:taxon-name><tp:taxon-name-part taxon-name-part-type="genus">Acrozoanthus</tp:taxon-name-part> <tp:taxon-name-part taxon-name-part-type="species">australiae</tp:taxon-name-part></tp:taxon-name></italic> Saville-Kent, 1893</td></tr><tr><td rowspan="1" colspan="1" style="padding-left:40px">6. <italic><tp:taxon-name><tp:taxon-name-part taxon-name-part-type="genus">Isaurus</tp:taxon-name-part></tp:taxon-name></italic> Gray, 1828</td></tr><tr><td rowspan="1" colspan="1" style="padding-left:60px">
                    <italic><tp:taxon-name><tp:taxon-name-part taxon-name-part-type="genus">Isaurus</tp:taxon-name-part> <tp:taxon-name-part taxon-name-part-type="species">tuberculatus</tp:taxon-name-part></tp:taxon-name></italic> Gray, 1828</td></tr><tr><td rowspan="1" colspan="1">
                    <bold>2. Suborder <tp:taxon-name><tp:taxon-name-part taxon-name-part-type="suborder">Macrocnemina</tp:taxon-name-part></tp:taxon-name> Haddon &amp; Shackleton, 1891 (5)</bold>
                  </td></tr><tr><td rowspan="1" colspan="1" style="padding-left:20px">
                    <bold>4. <tp:taxon-name><tp:taxon-name-part taxon-name-part-type="family">Epizoanthidae</tp:taxon-name-part></tp:taxon-name> Delage &amp; Hérouard, 1901 (3)</bold>
                  </td></tr><tr><td rowspan="1" colspan="1" style="padding-left:40px">7. <italic><tp:taxon-name><tp:taxon-name-part taxon-name-part-type="genus">Epizoanthus</tp:taxon-name-part></tp:taxon-name></italic> Gray, 1867</td></tr><tr><td rowspan="1" colspan="1" style="padding-left:60px">
                    <italic><tp:taxon-name><tp:taxon-name-part taxon-name-part-type="genus">Dysidea</tp:taxon-name-part> <tp:taxon-name-part taxon-name-part-type="species">papillosa</tp:taxon-name-part></tp:taxon-name></italic> Johnston, 1842</td></tr><tr><td rowspan="1" colspan="1" style="padding-left:40px">8. <italic><tp:taxon-name><tp:taxon-name-part taxon-name-part-type="genus">Paleozoanthus</tp:taxon-name-part></tp:taxon-name></italic> Carlgren, 1924</td></tr><tr><td rowspan="1" colspan="1" style="padding-left:60px">
                    <italic><tp:taxon-name><tp:taxon-name-part taxon-name-part-type="genus">Paleozoanthus</tp:taxon-name-part> <tp:taxon-name-part taxon-name-part-type="species">reticulatus</tp:taxon-name-part></tp:taxon-name></italic> Carlgren, 1924</td></tr><tr><td rowspan="1" colspan="1" style="padding-left:40px">9. <italic><tp:taxon-name><tp:taxon-name-part taxon-name-part-type="genus">Thoracactis</tp:taxon-name-part></tp:taxon-name></italic> Gravier, 1918</td></tr><tr><td rowspan="1" colspan="1" style="padding-left:60px">
                    <italic><tp:taxon-name><tp:taxon-name-part taxon-name-part-type="genus">Thoracactis</tp:taxon-name-part> <tp:taxon-name-part taxon-name-part-type="species">topsenti</tp:taxon-name-part></tp:taxon-name></italic> Gravier, 1918</td></tr><tr><td rowspan="1" colspan="1" style="padding-left:20px">
                    <bold>5. <tp:taxon-name><tp:taxon-name-part taxon-name-part-type="family">Hydrozoanthidae</tp:taxon-name-part></tp:taxon-name> Sinniger, Reimer &amp; Pawlowski, 2010 (2)</bold>
                  </td></tr><tr><td rowspan="1" colspan="1" style="padding-left:40px">10. <italic><tp:taxon-name><tp:taxon-name-part taxon-name-part-type="genus">Hydrozoanthus</tp:taxon-name-part></tp:taxon-name></italic> Sinniger, Reimer &amp; Pawlowski, 2010</td></tr><tr><td rowspan="1" colspan="1" style="padding-left:60px">
                    <italic><tp:taxon-name><tp:taxon-name-part taxon-name-part-type="genus">Parazoanthus</tp:taxon-name-part> <tp:taxon-name-part taxon-name-part-type="species">tunicans</tp:taxon-name-part></tp:taxon-name></italic> Duerden, 1900</td></tr><tr><td rowspan="1" colspan="1" style="padding-left:40px">11. <italic><tp:taxon-name><tp:taxon-name-part taxon-name-part-type="genus">Terrazoanthus</tp:taxon-name-part></tp:taxon-name></italic> Reimer &amp; Fujii, 2010</td></tr><tr><td rowspan="1" colspan="1" style="padding-left:60px">
                    <italic><tp:taxon-name><tp:taxon-name-part taxon-name-part-type="genus">Terrazoanthus</tp:taxon-name-part> <tp:taxon-name-part taxon-name-part-type="species">onoi</tp:taxon-name-part></tp:taxon-name></italic> Reimer &amp; Fujii, 2010</td></tr><tr><td rowspan="1" colspan="1" style="padding-left:20px">
                    <bold>6. <tp:taxon-name><tp:taxon-name-part taxon-name-part-type="family">Microzoanthidae</tp:taxon-name-part></tp:taxon-name> Fujii &amp; Reimer, 2011 (1)</bold>
                  </td></tr><tr><td rowspan="1" colspan="1" style="padding-left:40px">12. <italic><tp:taxon-name><tp:taxon-name-part taxon-name-part-type="genus">Microzoanthus</tp:taxon-name-part></tp:taxon-name></italic> Fujii &amp; Reimer, 2011</td></tr><tr><td rowspan="1" colspan="1" style="padding-left:60px">
                    <italic><tp:taxon-name><tp:taxon-name-part taxon-name-part-type="genus">Microzoanthus</tp:taxon-name-part> <tp:taxon-name-part taxon-name-part-type="species">occultus</tp:taxon-name-part></tp:taxon-name></italic> Fujii &amp; Reimer, 2011</td></tr><tr><td rowspan="1" colspan="1" style="padding-left:20px">
                    <bold>7. <tp:taxon-name><tp:taxon-name-part taxon-name-part-type="family">Nanozoanthidae</tp:taxon-name-part></tp:taxon-name> Fujii &amp; Reimer, 2013 (1)</bold>
                  </td></tr><tr><td rowspan="1" colspan="1" style="padding-left:40px">13. <italic><tp:taxon-name><tp:taxon-name-part taxon-name-part-type="genus">Nanozoanthus</tp:taxon-name-part></tp:taxon-name></italic> Fujii &amp; Reimer, 2013</td></tr><tr><td rowspan="1" colspan="1" style="padding-left:60px">
                    <italic><tp:taxon-name><tp:taxon-name-part taxon-name-part-type="genus">Nanozoanthus</tp:taxon-name-part> <tp:taxon-name-part taxon-name-part-type="species">harenaceus</tp:taxon-name-part></tp:taxon-name></italic> Fujii &amp; Reimer, 2013</td></tr><tr><td rowspan="1" colspan="1" style="padding-left:20px">
                    <bold>8. <tp:taxon-name><tp:taxon-name-part taxon-name-part-type="family">Parazoanthidae</tp:taxon-name-part></tp:taxon-name> Delage &amp; Hérouard, 1901 (13)</bold>
                  </td></tr><tr><td rowspan="1" colspan="1" style="padding-left:40px">14. <italic><tp:taxon-name><tp:taxon-name-part taxon-name-part-type="genus">Parazoanthus</tp:taxon-name-part></tp:taxon-name></italic> Haddon &amp; Shackelton, 1891</td></tr><tr><td rowspan="1" colspan="1" style="padding-left:60px">
                    <italic><tp:taxon-name><tp:taxon-name-part taxon-name-part-type="genus">Palythoa</tp:taxon-name-part> <tp:taxon-name-part taxon-name-part-type="species">axinella</tp:taxon-name-part></tp:taxon-name></italic> Haddon &amp; Shackelton, 1891</td></tr><tr><td rowspan="1" colspan="1" style="padding-left:40px">15. <italic><tp:taxon-name><tp:taxon-name-part taxon-name-part-type="genus">Antipathozoanthus</tp:taxon-name-part></tp:taxon-name></italic> Sinniger, Reimer &amp; Pawlowski, 2010</td></tr><tr><td rowspan="1" colspan="1" style="padding-left:60px">
                    <italic><tp:taxon-name><tp:taxon-name-part taxon-name-part-type="genus">Gerardia</tp:taxon-name-part> <tp:taxon-name-part taxon-name-part-type="species">macaronesicus</tp:taxon-name-part></tp:taxon-name></italic> Ocaña &amp; Brito, 2003</td></tr><tr><td rowspan="1" colspan="1" style="padding-left:40px">16. <italic><tp:taxon-name><tp:taxon-name-part taxon-name-part-type="genus">Bergia</tp:taxon-name-part></tp:taxon-name></italic> Duchassaing de Fonbressin &amp; Michelotti, 1860</td></tr><tr><td rowspan="1" colspan="1" style="padding-left:60px">
                    <italic><tp:taxon-name><tp:taxon-name-part taxon-name-part-type="genus">Bergia</tp:taxon-name-part> <tp:taxon-name-part taxon-name-part-type="species">catenularis</tp:taxon-name-part></tp:taxon-name></italic> Duchassaing de Fonbressin &amp; Michelotti, 1860</td></tr><tr><td rowspan="1" colspan="1" style="padding-left:40px">17. <italic><tp:taxon-name><tp:taxon-name-part taxon-name-part-type="genus">Bullagummizoanthus</tp:taxon-name-part></tp:taxon-name></italic> Sinniger, Ocaña &amp; Baco, 2013</td></tr><tr><td rowspan="1" colspan="1" style="padding-left:60px">
                    <italic><tp:taxon-name><tp:taxon-name-part taxon-name-part-type="genus">Bullagummizoanthus</tp:taxon-name-part> <tp:taxon-name-part taxon-name-part-type="species">emilyacardiarum</tp:taxon-name-part></tp:taxon-name></italic> Sinniger, Ocaña &amp; Baco, 2013</td></tr><tr><td rowspan="1" colspan="1" style="padding-left:40px">18. <italic><tp:taxon-name><tp:taxon-name-part taxon-name-part-type="genus">Corallizoanthus</tp:taxon-name-part></tp:taxon-name></italic> Reimer, <italic>in</italic> Reimer, Nonaka, Sinniger &amp; Iwase, 2008</td></tr><tr><td rowspan="1" colspan="1" style="padding-left:60px">
                    <italic><tp:taxon-name><tp:taxon-name-part taxon-name-part-type="genus">Corallizoanthus</tp:taxon-name-part> <tp:taxon-name-part taxon-name-part-type="species">tsukaharai</tp:taxon-name-part></tp:taxon-name></italic> Reimer, <italic>in</italic> Reimer, Nonaka, Sinniger &amp; Iwase, 2008</td></tr><tr><td rowspan="1" colspan="1" style="padding-left:40px">19. <italic><tp:taxon-name><tp:taxon-name-part taxon-name-part-type="genus">Hurlizoanthus</tp:taxon-name-part></tp:taxon-name></italic> Sinniger, Ocaña &amp; Baco, 2013</td></tr><tr><td rowspan="1" colspan="1" style="padding-left:60px">
                    <italic><tp:taxon-name><tp:taxon-name-part taxon-name-part-type="genus">Hurlizoanthus</tp:taxon-name-part> <tp:taxon-name-part taxon-name-part-type="species">parrishii</tp:taxon-name-part></tp:taxon-name></italic> Sinniger, Ocaña &amp; Baco, 2013</td></tr><tr><td rowspan="1" colspan="1" style="padding-left:40px">20. <italic><tp:taxon-name><tp:taxon-name-part taxon-name-part-type="genus">Isozoanthus</tp:taxon-name-part></tp:taxon-name></italic> Carlgren, in Chun, 1903</td></tr><tr><td rowspan="1" colspan="1" style="padding-left:60px">
                    <italic><tp:taxon-name><tp:taxon-name-part taxon-name-part-type="genus">Isozoanthus</tp:taxon-name-part> <tp:taxon-name-part taxon-name-part-type="species">giganteus</tp:taxon-name-part></tp:taxon-name></italic> Carlgren, in Chun, 1903</td></tr><tr><td rowspan="1" colspan="1" style="padding-left:40px">21. <italic><tp:taxon-name><tp:taxon-name-part taxon-name-part-type="genus">Kauluzoanthus</tp:taxon-name-part></tp:taxon-name></italic> Sinniger, Ocaña and Baco, 2013</td></tr><tr><td rowspan="1" colspan="1" style="padding-left:60px">
                    <italic><tp:taxon-name><tp:taxon-name-part taxon-name-part-type="genus">Kauluzoanthus</tp:taxon-name-part> <tp:taxon-name-part taxon-name-part-type="species">kerbyii</tp:taxon-name-part></tp:taxon-name></italic> Sinniger, Ocaña &amp; Baco, 2013</td></tr><tr><td rowspan="1" colspan="1" style="padding-left:40px">22. <italic><tp:taxon-name><tp:taxon-name-part taxon-name-part-type="genus">Kulamanamana</tp:taxon-name-part></tp:taxon-name></italic> Sinniger, Ocaña and Baco, 2013</td></tr><tr><td rowspan="1" colspan="1" style="padding-left:60px">
                    <italic><tp:taxon-name><tp:taxon-name-part taxon-name-part-type="genus">Kulamanamana</tp:taxon-name-part> <tp:taxon-name-part taxon-name-part-type="species">haumeaae</tp:taxon-name-part></tp:taxon-name></italic> Sinniger, Ocaña &amp; Baco, 2013</td></tr><tr><td rowspan="1" colspan="1" style="padding-left:40px">23. <italic><tp:taxon-name><tp:taxon-name-part taxon-name-part-type="genus">Mesozoanthus</tp:taxon-name-part></tp:taxon-name></italic> Sinniger and Häussermann, 2009</td></tr><tr><td rowspan="1" colspan="1" style="padding-left:60px">
                    <italic><tp:taxon-name><tp:taxon-name-part taxon-name-part-type="genus">Mesozoanthus</tp:taxon-name-part> <tp:taxon-name-part taxon-name-part-type="species">fossii</tp:taxon-name-part></tp:taxon-name></italic> Sinniger and Häussermann, 2009</td></tr><tr><td rowspan="1" colspan="1" style="padding-left:40px">24. <italic><tp:taxon-name><tp:taxon-name-part taxon-name-part-type="genus">Savalia</tp:taxon-name-part></tp:taxon-name></italic> Nardo, 1844</td></tr><tr><td rowspan="1" colspan="1" style="padding-left:60px">
                    <italic><tp:taxon-name><tp:taxon-name-part taxon-name-part-type="genus">Gorgonia</tp:taxon-name-part> <tp:taxon-name-part taxon-name-part-type="species">savaglia</tp:taxon-name-part></tp:taxon-name></italic> Bertolini, 1819</td></tr><tr><td rowspan="1" colspan="1" style="padding-left:40px">25. <italic><tp:taxon-name><tp:taxon-name-part taxon-name-part-type="genus">Umimayanthus</tp:taxon-name-part></tp:taxon-name></italic> Montenegro, Sinniger &amp; Reimer, 2015</td></tr><tr><td rowspan="1" colspan="1" style="padding-left:60px">
                    <italic><tp:taxon-name><tp:taxon-name-part taxon-name-part-type="genus">Umimayanthus</tp:taxon-name-part> <tp:taxon-name-part taxon-name-part-type="species">chanpuru</tp:taxon-name-part></tp:taxon-name></italic> Montenegro, Sinniger &amp; Reimer, 2015</td></tr><tr><td rowspan="1" colspan="1" style="padding-left:40px">26. <italic><tp:taxon-name><tp:taxon-name-part taxon-name-part-type="genus">Zibrowius</tp:taxon-name-part></tp:taxon-name></italic> Sinniger, Ocaña &amp; Baco, 2013</td></tr><tr><td rowspan="1" colspan="1" style="padding-left:60px">
                    <italic><tp:taxon-name><tp:taxon-name-part taxon-name-part-type="genus">Zibrowius</tp:taxon-name-part> <tp:taxon-name-part taxon-name-part-type="species">ammophilus</tp:taxon-name-part></tp:taxon-name></italic> Sinniger, Ocaña &amp; Baco, 2013</td></tr><tr><td rowspan="1" colspan="1">
                    <bold>3. Suborder <italic>incerta sedis</italic> (1)</bold>
                  </td></tr><tr><td rowspan="1" colspan="1" style="padding-left:20px">
                    <bold>9. <tp:taxon-name><tp:taxon-name-part taxon-name-part-type="family">Abyssoanthidae</tp:taxon-name-part></tp:taxon-name> Reimer &amp; Fujiwara, in Reimer, Sinniger, Fujiwara, Hirano &amp; Maruyama, 2007 (1)</bold>
                  </td></tr><tr><td rowspan="1" colspan="1" style="padding-left:40px">27. <italic><tp:taxon-name><tp:taxon-name-part taxon-name-part-type="genus">Abyssoanthus</tp:taxon-name-part></tp:taxon-name></italic> Reimer &amp; Fujiwara, <italic>in</italic> Reimer, Sinniger, Fujiwara, Hirano &amp; Maruyama, 2007</td></tr><tr><td rowspan="1" colspan="1" style="padding-left:60px">
                    <italic><tp:taxon-name><tp:taxon-name-part taxon-name-part-type="genus">Abyssoanthus</tp:taxon-name-part> <tp:taxon-name-part taxon-name-part-type="species">nankaiensis</tp:taxon-name-part></tp:taxon-name></italic> Reimer &amp; Fujiwara, <italic>in</italic> Reimer, Sinniger, Fujiwara, Hirano &amp; Maruyama, 2007</td></tr></tbody></table></table-wrap></sec></app><app id="App2"><title>Appendix 2.</title><p>Nomenclator of genus-group names in the <tp:taxon-name><tp:taxon-name-part taxon-name-part-type="order">Zoantharia</tp:taxon-name-part></tp:taxon-name> Rafinesque, 1815</p><p>Names in <bold>bold</bold> and designated with an asterisk (*) are considered to be valid genus-group names. In accordance with Article 67.2 of the Code (<xref ref-type="bibr" rid="B153">ICZN 1999</xref>: 66, 67), all type species designations made herein are from among the “originally included nominal species”. Names marked with a † are invalid synonyms, or incorrect spellings (if further denoted by a “[<italic>sic</italic>]”). Additional names without either designation have been confused with the order <tp:taxon-name><tp:taxon-name-part taxon-name-part-type="order">Zoantharia</tp:taxon-name-part></tp:taxon-name> at one time or another but have since been removed from this group. The identity of two possible zoantharian genus-group name-<italic><tp:taxon-name><tp:taxon-name-part taxon-name-part-type="genus">Stephanidium</tp:taxon-name-part></tp:taxon-name></italic> Hertwig, 1888, and <italic><tp:taxon-name><tp:taxon-name-part taxon-name-part-type="genus">Triga</tp:taxon-name-part></tp:taxon-name></italic> Gray, 1867-will need to be resolved.</p><p>*<bold><italic><tp:taxon-name><tp:taxon-name-part taxon-name-part-type="genus">Abyssoanthus</tp:taxon-name-part></tp:taxon-name></italic></bold> Reimer &amp; Fujiwara, in Reimer, Sinniger, Fujiwara, Hirano &amp; Maruyama, 2007: 258. Type species <italic><tp:taxon-name><tp:taxon-name-part taxon-name-part-type="genus">Abyssoanthus</tp:taxon-name-part> <tp:taxon-name-part taxon-name-part-type="species">nankaiensis</tp:taxon-name-part></tp:taxon-name></italic> Reimer &amp; Fujiwara, in Reimer, Sinniger, Fujiwara, Hirano &amp; Maruyama, 2007, by original designation; gender masculine.</p><p>*<bold><italic><tp:taxon-name><tp:taxon-name-part taxon-name-part-type="genus">Acrozoanthus</tp:taxon-name-part></tp:taxon-name></italic></bold> Saville-Kent, 1893: 153, 154, unnumbered fig. Type species <italic><tp:taxon-name><tp:taxon-name-part taxon-name-part-type="genus">Acrozoanthus</tp:taxon-name-part> <tp:taxon-name-part taxon-name-part-type="species">australiae</tp:taxon-name-part></tp:taxon-name></italic> Saville-Kent, 1893, by monotypy; gender masculine.</p><p>†<italic><tp:taxon-name><tp:taxon-name-part taxon-name-part-type="genus">Actimastus</tp:taxon-name-part></tp:taxon-name></italic> Rafinesque, 1818: 271. Replacement name for <italic><tp:taxon-name><tp:taxon-name-part taxon-name-part-type="genus">Mammillifera</tp:taxon-name-part></tp:taxon-name></italic> Le Sueur, 1817. Type species <italic><tp:taxon-name><tp:taxon-name-part taxon-name-part-type="genus">Mammillifera</tp:taxon-name-part> <tp:taxon-name-part taxon-name-part-type="species">auricula</tp:taxon-name-part></tp:taxon-name></italic> Le Sueur, 1817, by subsequent designation by <xref ref-type="bibr" rid="B127">Haddon and Shackleton (1891a</xref>: 626) (for <italic><tp:taxon-name><tp:taxon-name-part taxon-name-part-type="genus">Mammillifera</tp:taxon-name-part></tp:taxon-name></italic> Le Sueur, <!--PageBreak-->1817); gender masculine. Unnecessary replacement name for and junior objective synonym of <italic><tp:taxon-name><tp:taxon-name-part taxon-name-part-type="genus">Mammilifera</tp:taxon-name-part></tp:taxon-name></italic> Le Sueur, 1817. Both <italic><tp:taxon-name><tp:taxon-name-part taxon-name-part-type="genus">Actimastus</tp:taxon-name-part></tp:taxon-name></italic> Rafinesque, 1818, and <italic><tp:taxon-name><tp:taxon-name-part taxon-name-part-type="genus">Mammilifera</tp:taxon-name-part></tp:taxon-name></italic> Le Sueur, 1817, are junior subjective synonyms of <italic><tp:taxon-name><tp:taxon-name-part taxon-name-part-type="genus">Zoanthus</tp:taxon-name-part></tp:taxon-name></italic> Lamarck, 1801, as the type species of both genus-group names is now considered to be a species of <italic><tp:taxon-name><tp:taxon-name-part taxon-name-part-type="genus">Zoanthus</tp:taxon-name-part></tp:taxon-name></italic> Lamarck, 1801 (see Appendix <xref ref-type="app" rid="App3">3</xref>).</p><p>
          <italic><tp:taxon-name><tp:taxon-name-part taxon-name-part-type="genus">Anthozoanthus</tp:taxon-name-part></tp:taxon-name></italic> Carter, 1870: 449. Type species <italic><tp:taxon-name><tp:taxon-name-part taxon-name-part-type="genus">Anthozoanthus</tp:taxon-name-part> <tp:taxon-name-part taxon-name-part-type="species">parasiticus</tp:taxon-name-part></tp:taxon-name></italic>, by monotypy; gender masculine. Not a zoantharian (see <xref ref-type="bibr" rid="B53">Carter 1870</xref>: 449). This name appears to be Deshayes manuscript name that was published by <xref ref-type="bibr" rid="B53">Carter (1870)</xref>.</p><p>†<italic><tp:taxon-name><tp:taxon-name-part taxon-name-part-type="genus">Anthozoon</tp:taxon-name-part></tp:taxon-name></italic> Gistel, 1848: 181. Unnecessary replacement name and junior objective synonym of <italic><tp:taxon-name><tp:taxon-name-part taxon-name-part-type="genus">Zoanthus</tp:taxon-name-part></tp:taxon-name></italic> Lamarck, 1801; gender neuter.</p><p>†<italic><tp:taxon-name><tp:taxon-name-part taxon-name-part-type="genus">Antinedia</tp:taxon-name-part></tp:taxon-name></italic> Duchassaing de Fonbressin &amp; Michelotti, 1864: 42 (also 1866: 136). Type species <italic><tp:taxon-name><tp:taxon-name-part taxon-name-part-type="genus">Zoanthus</tp:taxon-name-part> <tp:taxon-name-part taxon-name-part-type="species">tuberculatus</tp:taxon-name-part></tp:taxon-name></italic> Duchassaing de Fonbressin, 1850, by monotypy; gender feminine. The type species <italic><tp:taxon-name><tp:taxon-name-part taxon-name-part-type="genus">Zoanthus</tp:taxon-name-part> <tp:taxon-name-part taxon-name-part-type="species">tuberculatus</tp:taxon-name-part></tp:taxon-name></italic> Duchassaing de Fonbressin, 1850, is a junior subjective synonym and junior secondary homonym of <italic><tp:taxon-name><tp:taxon-name-part taxon-name-part-type="genus">Isaurus</tp:taxon-name-part> <tp:taxon-name-part taxon-name-part-type="species">tuberculatus</tp:taxon-name-part></tp:taxon-name></italic> Gray, 1828. A subjective junior synonym of <italic><tp:taxon-name><tp:taxon-name-part taxon-name-part-type="genus">Isaurus</tp:taxon-name-part></tp:taxon-name></italic> Gray, 1828 (see <xref ref-type="bibr" rid="B194">Muirhead and Ryland 1985</xref>: 325).</p><p>†<italic><tp:taxon-name><tp:taxon-name-part taxon-name-part-type="genus">Actinorhiza</tp:taxon-name-part></tp:taxon-name></italic> Agassiz, 1846: 7. Unjustified emendation and junior objective synonym of <italic><tp:taxon-name><tp:taxon-name-part taxon-name-part-type="genus">Actinorhyza</tp:taxon-name-part></tp:taxon-name></italic> Blainville, 1830. See Appendix <xref ref-type="app" rid="App3">3</xref>.</p><p>†<italic><tp:taxon-name><tp:taxon-name-part taxon-name-part-type="genus">Actinorhyza</tp:taxon-name-part></tp:taxon-name></italic> [<italic>sic</italic>]. Incorrect subsequent spelling of <italic><tp:taxon-name><tp:taxon-name-part taxon-name-part-type="genus">Actinorhyza</tp:taxon-name-part></tp:taxon-name></italic> Blainville, 1830, by Blainville (1834: 329). See Appendix <xref ref-type="app" rid="App3">3</xref>.</p><p>† <italic><tp:taxon-name><tp:taxon-name-part taxon-name-part-type="genus">Actinorhyza</tp:taxon-name-part></tp:taxon-name></italic> Blainville, 1830: 295. Type species <italic><tp:taxon-name><tp:taxon-name-part taxon-name-part-type="genus">Actinia</tp:taxon-name-part> <tp:taxon-name-part taxon-name-part-type="species">sociata</tp:taxon-name-part></tp:taxon-name></italic> Ellis, 1768 (see Appendix <xref ref-type="app" rid="App3">3</xref>); gender feminine. An unnecessary replacement name for, and junior objective synonym of <italic><tp:taxon-name><tp:taxon-name-part taxon-name-part-type="genus">Zoanthus</tp:taxon-name-part></tp:taxon-name></italic> Lamarck, 1801. See also the incorrect subsequent spellings <italic><tp:taxon-name><tp:taxon-name-part taxon-name-part-type="genus">Actinorhysa</tp:taxon-name-part></tp:taxon-name></italic> Blainville, 1834, and <italic><tp:taxon-name><tp:taxon-name-part taxon-name-part-type="genus">Actinorrhyza</tp:taxon-name-part></tp:taxon-name></italic> Ehrenberg, 1834, and the unjustified emendation <italic><tp:taxon-name><tp:taxon-name-part taxon-name-part-type="genus">Actinorhiza</tp:taxon-name-part></tp:taxon-name></italic> Agassiz, 1844. See additional discussion in Appendix <xref ref-type="app" rid="App3">3</xref>.</p><p>†<italic><tp:taxon-name><tp:taxon-name-part taxon-name-part-type="genus">Actinorhyza</tp:taxon-name-part></tp:taxon-name></italic> [<italic>sic</italic>]. Incorrect subsequent spelling of <italic><tp:taxon-name><tp:taxon-name-part taxon-name-part-type="genus">Actinorhyza</tp:taxon-name-part></tp:taxon-name></italic> Blainville, 1830, by <xref ref-type="bibr" rid="B85">Ehrenberg (1834a</xref>: 269). See Appendix <xref ref-type="app" rid="App3">3</xref>.</p><p>
          <italic><tp:taxon-name><tp:taxon-name-part taxon-name-part-type="genus">Actinocereus</tp:taxon-name-part></tp:taxon-name></italic> Blainville, 1830: 294. No type species designated (see <xref ref-type="bibr" rid="B98">Fautin et al. 2012</xref>: 20, 21); gender masculine. Placed in synonymy (in part) of <italic><tp:taxon-name><tp:taxon-name-part taxon-name-part-type="genus">Hughea</tp:taxon-name-part></tp:taxon-name></italic> Lamouroux, 1821, by <xref ref-type="bibr" rid="B8">Andres (1881</xref>: 336). Currently a genus-group name in the <tp:taxon-name><tp:taxon-name-part taxon-name-part-type="order">Actiniaria</tp:taxon-name-part></tp:taxon-name> (see <xref ref-type="bibr" rid="B98">Fautin et al. 2012</xref>: 20–22; <xref ref-type="bibr" rid="B94">Fautin 2016</xref>: 54). <italic><tp:taxon-name><tp:taxon-name-part taxon-name-part-type="genus">Actinocereus</tp:taxon-name-part></tp:taxon-name></italic> Blainville, 1830, is now considered a synonym of <italic><tp:taxon-name><tp:taxon-name-part taxon-name-part-type="genus">Cereus</tp:taxon-name-part></tp:taxon-name></italic> Ilmoni, 1830, and the International Commission for Zoological Nomenclature was petitioned <xref ref-type="bibr" rid="B98">Fautin et al. (2012</xref>: 22) to suppress the former name in favour of the latter, and subsequenty ruled as such (<xref ref-type="bibr" rid="B154">ICZN 2014</xref>: 136, 137).</p><p>*<bold><italic><tp:taxon-name><tp:taxon-name-part taxon-name-part-type="genus">Antipathozoanthus</tp:taxon-name-part></tp:taxon-name></italic></bold> Sinniger, Reimer &amp; Pawlowski, 2010: 61. Type species <italic><tp:taxon-name><tp:taxon-name-part taxon-name-part-type="genus">Gerardia</tp:taxon-name-part> <tp:taxon-name-part taxon-name-part-type="species">macaronesicus</tp:taxon-name-part></tp:taxon-name></italic> Ocaña &amp; Brito, 2003, by original designation; gender masculine.</p><p>
          <italic><tp:taxon-name><tp:taxon-name-part taxon-name-part-type="genus">Axinella</tp:taxon-name-part></tp:taxon-name></italic> O. Schmidt, 1862: 60. Type species <italic><tp:taxon-name><tp:taxon-name-part taxon-name-part-type="genus">Axinella</tp:taxon-name-part> <tp:taxon-name-part taxon-name-part-type="species">polypoides</tp:taxon-name-part></tp:taxon-name></italic> O. Schmidt, 1862 (see <xref ref-type="bibr" rid="B109">Gazave et al. 2010</xref>). Not a zoantharian (see <xref ref-type="bibr" rid="B109">Gazave et al. 2010</xref>).</p><p>*<bold><italic><tp:taxon-name><tp:taxon-name-part taxon-name-part-type="genus">Bergia</tp:taxon-name-part></tp:taxon-name></italic></bold> Duchassaing de Fonbressin &amp; Michelotti, 1860: 54. Type species <italic><tp:taxon-name><tp:taxon-name-part taxon-name-part-type="genus">Bergia</tp:taxon-name-part> <tp:taxon-name-part taxon-name-part-type="species">catenularis</tp:taxon-name-part></tp:taxon-name></italic> Duchassaing de Fonbressin &amp; Michelotti, 1860, by subsequent designation by <xref ref-type="bibr" rid="B81">Duerden (1903</xref>: 496); gender feminine. The type species was formerly assigned to the genus <italic><tp:taxon-name><tp:taxon-name-part taxon-name-part-type="genus">Parazoanthus</tp:taxon-name-part></tp:taxon-name></italic> Haddon &amp; Shackleton, 1891a (see <xref rid="B81" ref-type="bibr">Duerden <!--PageBreak-->1903</xref>: 496, <xref ref-type="bibr" rid="B179">Low and Reimer 2011a</xref>: 64), making <italic><tp:taxon-name><tp:taxon-name-part taxon-name-part-type="genus">Bergia</tp:taxon-name-part></tp:taxon-name></italic> Duchassaing de Fonbressin &amp; Michelotti, 1860, a subjective synonym of <italic><tp:taxon-name><tp:taxon-name-part taxon-name-part-type="genus">Parazoanthus</tp:taxon-name-part></tp:taxon-name></italic> Haddon &amp; Shackleton, 1891a. <xref ref-type="bibr" rid="B179">Low and Reimer (2011a)</xref> enacted Article 23.9 (<xref ref-type="bibr" rid="B153">ICZN 1999</xref>: 27, 28) to reverse precedence between these genus-group names, thereby making <italic><tp:taxon-name><tp:taxon-name-part taxon-name-part-type="genus">Bergia</tp:taxon-name-part></tp:taxon-name></italic> Duchassaing de Fonbressin &amp; Michelotti, 1860, a <italic>nomen oblitum</italic>, and <italic><tp:taxon-name><tp:taxon-name-part taxon-name-part-type="genus">Parazoanthus</tp:taxon-name-part></tp:taxon-name></italic> Haddon &amp; Shackleton, 1891a, a <italic>nomen protectum</italic>. Recent molecular and morphological work by <xref ref-type="bibr" rid="B192">Montenegro et al. (2015a</xref>: 63–71) have shown that the type species, <italic><tp:taxon-name><tp:taxon-name-part taxon-name-part-type="genus">Bergia</tp:taxon-name-part> <tp:taxon-name-part taxon-name-part-type="species">catenularis</tp:taxon-name-part></tp:taxon-name></italic> Duchassaing de Fonbressin &amp; Michelotti, 1860, represents a generic-level monophyly and resurrected the genus-group name <italic><tp:taxon-name><tp:taxon-name-part taxon-name-part-type="genus">Bergia</tp:taxon-name-part></tp:taxon-name></italic> Duchassaing de Fonbressin &amp; Michelotti, 1860, for this grouping.</p><p>*<bold><italic><tp:taxon-name><tp:taxon-name-part taxon-name-part-type="genus">Bullagummizoanthus</tp:taxon-name-part></tp:taxon-name></italic></bold> Sinniger, Ocaña &amp; Baco, 2013: 9. Type species <italic><tp:taxon-name><tp:taxon-name-part taxon-name-part-type="genus">Bullagummizoanthus</tp:taxon-name-part> <tp:taxon-name-part taxon-name-part-type="species">emilyacadiaarum</tp:taxon-name-part></tp:taxon-name></italic> Sinniger, Ocaña &amp; Baco, 2013, by original designation; gender masculine.</p><p>†<italic><tp:taxon-name><tp:taxon-name-part taxon-name-part-type="genus">Carolia</tp:taxon-name-part></tp:taxon-name></italic> Gray, 1867: 239. Type species <italic><tp:taxon-name><tp:taxon-name-part taxon-name-part-type="genus">Zoanthus</tp:taxon-name-part> <tp:taxon-name-part taxon-name-part-type="species">couchii</tp:taxon-name-part></tp:taxon-name></italic> Johnston, in Couch, 1844, by monotypy; gender feminine. The type species is now assigned to the genus <italic><tp:taxon-name><tp:taxon-name-part taxon-name-part-type="genus">Epizoanthus</tp:taxon-name-part></tp:taxon-name></italic> Gray, 1867 (see <xref ref-type="bibr" rid="B127">Haddon and Shackleton 1891a</xref>: 644, 645), making <italic><tp:taxon-name><tp:taxon-name-part taxon-name-part-type="genus">Carolia</tp:taxon-name-part></tp:taxon-name></italic> Gray, 1867, a subjective synonym of <italic><tp:taxon-name><tp:taxon-name-part taxon-name-part-type="genus">Epizoanthus</tp:taxon-name-part></tp:taxon-name></italic> Gray, 1867. The name <italic><tp:taxon-name><tp:taxon-name-part taxon-name-part-type="genus">Carolia</tp:taxon-name-part></tp:taxon-name></italic> Gray, 1867, is an invalid junior homonym of <italic><tp:taxon-name><tp:taxon-name-part taxon-name-part-type="genus">Carolia</tp:taxon-name-part></tp:taxon-name></italic> Cantraine, 1838 (<tp:taxon-name><tp:taxon-name-part taxon-name-part-type="phylum">Mollusca</tp:taxon-name-part></tp:taxon-name>), and the <italic><tp:taxon-name><tp:taxon-name-part taxon-name-part-type="genus">Epizoanthus</tp:taxon-name-part></tp:taxon-name></italic> Gray, 1867, is the valid name for this genus-group. See also <italic><tp:taxon-name><tp:taxon-name-part taxon-name-part-type="genus">Epizoanthus</tp:taxon-name-part></tp:taxon-name></italic> Gray, 1867.</p><p>†<italic><tp:taxon-name><tp:taxon-name-part taxon-name-part-type="genus">Cavolinia</tp:taxon-name-part></tp:taxon-name></italic> Schweigger, 1819: 99. No type species designated, for originally included species, see Appendix <xref ref-type="app" rid="App3">3</xref>; gender feminine. <italic><tp:taxon-name><tp:taxon-name-part taxon-name-part-type="genus">Cavolinia</tp:taxon-name-part></tp:taxon-name></italic> Schweigger, 1819, is a junior homonym of <italic><tp:taxon-name><tp:taxon-name-part taxon-name-part-type="genus">Cavolinia</tp:taxon-name-part></tp:taxon-name></italic> Abildgaard, 1791, and is not a valid name (see Appendix <xref ref-type="app" rid="App3">3</xref>). See also the unnecessary replacement name <italic><tp:taxon-name><tp:taxon-name-part taxon-name-part-type="genus">Cynicus</tp:taxon-name-part></tp:taxon-name></italic> Gistel, 1848.</p><p>*<bold><italic><tp:taxon-name><tp:taxon-name-part taxon-name-part-type="genus">Corallizoanthus</tp:taxon-name-part></tp:taxon-name></italic></bold> Reimer, in Reimer, Nonaka, Sinniger &amp; Iwase, 2008: 940. Type species <italic><tp:taxon-name><tp:taxon-name-part taxon-name-part-type="genus">Corallizoanthus</tp:taxon-name-part> <tp:taxon-name-part taxon-name-part-type="species">tsukaharai</tp:taxon-name-part></tp:taxon-name></italic> Reimer, in Reimer, Nonaka, Sinniger &amp; Iwase, 2008, by original designation; gender masculine.</p><p>†<italic><tp:taxon-name><tp:taxon-name-part taxon-name-part-type="genus">Corticanthus</tp:taxon-name-part></tp:taxon-name></italic> Andres, 1883a: 538, 541. Type species <italic><tp:taxon-name><tp:taxon-name-part taxon-name-part-type="genus">Epizoanthus</tp:taxon-name-part> <tp:taxon-name-part taxon-name-part-type="species">paguriphilus</tp:taxon-name-part></tp:taxon-name></italic> Verrill, 1882, herein designated (see Appendix <xref ref-type="app" rid="App3">3</xref>); gender masculine. First proposed as a subgenus of <italic><tp:taxon-name><tp:taxon-name-part taxon-name-part-type="genus">Zoanthus</tp:taxon-name-part></tp:taxon-name></italic> Lamarck, 1801. The type species is now assigned to the genus <italic><tp:taxon-name><tp:taxon-name-part taxon-name-part-type="genus">Epizoanthus</tp:taxon-name-part></tp:taxon-name></italic> Gray, 1867 (see Appendix <xref ref-type="app" rid="App3">3</xref>), making <tp:taxon-name><tp:taxon-name-part taxon-name-part-type="genus">Zoanthus</tp:taxon-name-part> (<tp:taxon-name-part taxon-name-part-type="subgenus">Corticanthus</tp:taxon-name-part>)</tp:taxon-name> Andres, 1883, a junior subjective synonym of <italic><tp:taxon-name><tp:taxon-name-part taxon-name-part-type="genus">Epizoanthus</tp:taxon-name-part></tp:taxon-name></italic> Gray, 1867.</p><p>†<italic><tp:taxon-name><tp:taxon-name-part taxon-name-part-type="genus">Corticifera</tp:taxon-name-part></tp:taxon-name></italic> Le Sueur, 1817: 178, 179. Type species <italic><tp:taxon-name><tp:taxon-name-part taxon-name-part-type="genus">Corticifera</tp:taxon-name-part> <tp:taxon-name-part taxon-name-part-type="species">glareola</tp:taxon-name-part></tp:taxon-name></italic> Le Sueur, 1817, by subsequent designation by <xref ref-type="bibr" rid="B128">Haddon and Shackleton (1891b</xref>: 692); gender feminine. The type species is now assigned to the genus <italic><tp:taxon-name><tp:taxon-name-part taxon-name-part-type="genus">Palythoa</tp:taxon-name-part></tp:taxon-name></italic> Lamouroux, 1816 (see Appendix <xref ref-type="app" rid="App3">3</xref>), making <italic><tp:taxon-name><tp:taxon-name-part taxon-name-part-type="genus">Corticifera</tp:taxon-name-part></tp:taxon-name></italic> Le Sueur, 1817, a junior subjective synonym of <italic><tp:taxon-name><tp:taxon-name-part taxon-name-part-type="genus">Palythoa</tp:taxon-name-part></tp:taxon-name></italic> Lamouroux, 1816.</p><p>†<italic><tp:taxon-name><tp:taxon-name-part taxon-name-part-type="genus">Corticithoa</tp:taxon-name-part></tp:taxon-name></italic> Andres, 1883a: 521, 535–538. Type species <italic><tp:taxon-name><tp:taxon-name-part taxon-name-part-type="genus">Alyconium</tp:taxon-name-part> <tp:taxon-name-part taxon-name-part-type="species">tuberculosum</tp:taxon-name-part></tp:taxon-name></italic> Esper, 1805, herein designated (see Appendix <xref ref-type="app" rid="App3">3</xref>); gender feminine. First proposed as a subgenus of <italic><tp:taxon-name><tp:taxon-name-part taxon-name-part-type="genus">Palythoa</tp:taxon-name-part></tp:taxon-name></italic> Lamouroux, 1816. The type species, <italic><tp:taxon-name><tp:taxon-name-part taxon-name-part-type="genus">Alcyonium</tp:taxon-name-part> <tp:taxon-name-part taxon-name-part-type="species">tuberculosum</tp:taxon-name-part></tp:taxon-name></italic>, is now assigned to the genus <italic><tp:taxon-name><tp:taxon-name-part taxon-name-part-type="genus">Palythoa</tp:taxon-name-part></tp:taxon-name></italic> Lamouroux, 1816 (see Appendix <xref ref-type="app" rid="App3">3</xref>), making <tp:taxon-name><tp:taxon-name-part taxon-name-part-type="genus">Palythoa</tp:taxon-name-part> (<tp:taxon-name-part taxon-name-part-type="subgenus">Corticithoa</tp:taxon-name-part>)</tp:taxon-name> Andres, 1883, a junior subjective synonym of <italic><tp:taxon-name><tp:taxon-name-part taxon-name-part-type="genus">Palythoa</tp:taxon-name-part></tp:taxon-name></italic> Lamouroux, 1816.</p><!--PageBreak--><p>†<italic><tp:taxon-name><tp:taxon-name-part taxon-name-part-type="genus">Cortificera</tp:taxon-name-part></tp:taxon-name></italic>. Incorrect spelling of <italic><tp:taxon-name><tp:taxon-name-part taxon-name-part-type="genus">Corticifera</tp:taxon-name-part></tp:taxon-name></italic> Le Sueur, 1817, by <xref ref-type="bibr" rid="B33">Brandt (1835</xref>: 208).</p><p>†<italic><tp:taxon-name><tp:taxon-name-part taxon-name-part-type="genus">Cynicus</tp:taxon-name-part></tp:taxon-name></italic> Gistel, 1848: viii. Unnecessary replacement name for, and junior objective synonym of, <italic><tp:taxon-name><tp:taxon-name-part taxon-name-part-type="genus">Cavolinia</tp:taxon-name-part></tp:taxon-name></italic> Schweigger, 1819; gender masculine.</p><p>
          <italic><tp:taxon-name><tp:taxon-name-part taxon-name-part-type="genus">Edwardsia</tp:taxon-name-part></tp:taxon-name></italic> de Quatrefages, 1841: 427. Type species <italic><tp:taxon-name><tp:taxon-name-part taxon-name-part-type="genus">Edwardsia</tp:taxon-name-part> <tp:taxon-name-part taxon-name-part-type="species">beautempsii</tp:taxon-name-part></tp:taxon-name></italic> de Quatrefages, 1842, by subsequent designation by <xref ref-type="bibr" rid="B70">Delphy (1938)</xref> (see <xref ref-type="bibr" rid="B94">Fautin 2016</xref>: 82); gender feminine. Not a zoantharian (see <xref ref-type="bibr" rid="B97">Fautin et al. 2007</xref>: 201, <xref ref-type="bibr" rid="B299">Williams 1981a</xref>: 326; <xref ref-type="bibr" rid="B94">Fautin 2016</xref>: 82, 83).</p><p>†<italic><tp:taxon-name><tp:taxon-name-part taxon-name-part-type="genus">Endeithoa</tp:taxon-name-part></tp:taxon-name></italic> Andres, 1883a: 521, 531. Type species <italic><tp:taxon-name><tp:taxon-name-part taxon-name-part-type="genus">Zoanthus</tp:taxon-name-part> <tp:taxon-name-part taxon-name-part-type="species">norvegicus</tp:taxon-name-part></tp:taxon-name></italic> Koren and Danielssen, 1877, herein designated (see Appendix <xref ref-type="app" rid="App3">3</xref>); gender feminine. First proposed as a subgenus of <italic><tp:taxon-name><tp:taxon-name-part taxon-name-part-type="genus">Palythoa</tp:taxon-name-part></tp:taxon-name></italic> Lamouroux, 1816. The type species is now assigned to the genus <italic><tp:taxon-name><tp:taxon-name-part taxon-name-part-type="genus">Epizoanthus</tp:taxon-name-part></tp:taxon-name></italic> Gray, 1867 (see Appendix <xref ref-type="app" rid="App3">3</xref>), making <tp:taxon-name><tp:taxon-name-part taxon-name-part-type="genus">Palythoa</tp:taxon-name-part> (<tp:taxon-name-part taxon-name-part-type="subgenus">Endeithoa</tp:taxon-name-part>)</tp:taxon-name> Andres, 1883, a junior subjective synonym of <italic><tp:taxon-name><tp:taxon-name-part taxon-name-part-type="genus">Epizoanthus</tp:taxon-name-part></tp:taxon-name></italic> Gray, 1867.</p><p>
          <italic><tp:taxon-name><tp:taxon-name-part taxon-name-part-type="genus">Epiactis</tp:taxon-name-part></tp:taxon-name></italic> Verrill, 1869 (in 1868–1871): 492. Type species <italic><tp:taxon-name><tp:taxon-name-part taxon-name-part-type="genus">Epiactis</tp:taxon-name-part> <tp:taxon-name-part taxon-name-part-type="species">prolifera</tp:taxon-name-part></tp:taxon-name></italic> Verrill, 1869, by monotypy; gender feminine. Not a zoantharian (<xref ref-type="bibr" rid="B97">Fautin et al. 2007</xref>: 202; <xref ref-type="bibr" rid="B94">Fautin 2016</xref>: 85).</p><p>*<bold><italic><tp:taxon-name><tp:taxon-name-part taxon-name-part-type="genus">Epizoanthus</tp:taxon-name-part></tp:taxon-name></italic></bold> Gray, 1867: 237. Type species <italic><tp:taxon-name><tp:taxon-name-part taxon-name-part-type="genus">Dysidea</tp:taxon-name-part> <tp:taxon-name-part taxon-name-part-type="species">papillosa</tp:taxon-name-part></tp:taxon-name></italic> Johnston, 1842, by monotypy; gender masculine. Placed on <italic>Official List</italic> and has priority over <italic><tp:taxon-name><tp:taxon-name-part taxon-name-part-type="genus">Sidisia</tp:taxon-name-part></tp:taxon-name></italic> Gray, 1858 (see Opinion 1689, <xref ref-type="bibr" rid="B151">ICZN 1992</xref>: 236). The subsequent designation of <italic><tp:taxon-name><tp:taxon-name-part taxon-name-part-type="genus">Mammillifera</tp:taxon-name-part> <tp:taxon-name-part taxon-name-part-type="species">incrustatus</tp:taxon-name-part></tp:taxon-name></italic> Düben &amp; Koren, 1847, as the type species of <italic><tp:taxon-name><tp:taxon-name-part taxon-name-part-type="genus">Epizoanthus</tp:taxon-name-part></tp:taxon-name></italic> Gray, 1867, by <xref ref-type="bibr" rid="B127">Haddon and Shackleton (1891a</xref>: 627) is not valid as this species was not amongst the species originally included in the description of <italic><tp:taxon-name><tp:taxon-name-part taxon-name-part-type="genus">Epizoanthus</tp:taxon-name-part></tp:taxon-name></italic> Gray, 1867, and does not qualify for selection as the type species (see <xref ref-type="bibr" rid="B246">Ryland and Muirhead 1991</xref>: 19, 20; and Article 69.2 of the Code, <xref ref-type="bibr" rid="B153">ICZN 1999</xref>: 72, 73). See also the synonyms <italic><tp:taxon-name><tp:taxon-name-part taxon-name-part-type="genus">Carolia</tp:taxon-name-part></tp:taxon-name></italic> Gray, 1867, <italic><tp:taxon-name><tp:taxon-name-part taxon-name-part-type="genus">Lirrevia</tp:taxon-name-part></tp:taxon-name></italic> Delphy, 1939: 270, <italic><tp:taxon-name><tp:taxon-name-part taxon-name-part-type="genus">Mardoell</tp:taxon-name-part></tp:taxon-name></italic> Danielssen, 1890, <italic><tp:taxon-name><tp:taxon-name-part taxon-name-part-type="genus">Marodellia</tp:taxon-name-part></tp:taxon-name></italic> Danielssen, 1890, <tp:taxon-name><tp:taxon-name-part taxon-name-part-type="genus">Palythoa</tp:taxon-name-part> (<tp:taxon-name-part taxon-name-part-type="subgenus">Endeithoa</tp:taxon-name-part>)</tp:taxon-name> Andres, 1883, <italic><tp:taxon-name><tp:taxon-name-part taxon-name-part-type="genus">Sidisia</tp:taxon-name-part></tp:taxon-name></italic> Gray, 1858, <italic><tp:taxon-name><tp:taxon-name-part taxon-name-part-type="genus">Verrillia</tp:taxon-name-part></tp:taxon-name></italic> Andres, 1883, and <tp:taxon-name><tp:taxon-name-part taxon-name-part-type="genus">Zoanthus</tp:taxon-name-part> (<tp:taxon-name-part taxon-name-part-type="subgenus">Corticanthus</tp:taxon-name-part>)</tp:taxon-name> Andres, 1883.</p><p>†<italic><tp:taxon-name><tp:taxon-name-part taxon-name-part-type="genus">Gemmaria</tp:taxon-name-part></tp:taxon-name></italic> Duchassaing de Fonbressin &amp; Michelotti, 1860: 55. Type species <italic><tp:taxon-name><tp:taxon-name-part taxon-name-part-type="genus">Gemmaria</tp:taxon-name-part> <tp:taxon-name-part taxon-name-part-type="species">rusei</tp:taxon-name-part></tp:taxon-name></italic> Duchassaing de Fonbressin &amp; Michelotti, 1860, by subsequent designation by <xref ref-type="bibr" rid="B127">Haddon and Shackleton (1891a</xref>: 626). The genus-group name <italic><tp:taxon-name><tp:taxon-name-part taxon-name-part-type="genus">Gemmaria</tp:taxon-name-part></tp:taxon-name></italic> Duchassaing de Fonbressin &amp; Michelotti, 1860, is preoccupied by <italic><tp:taxon-name><tp:taxon-name-part taxon-name-part-type="genus">Gemmaria</tp:taxon-name-part></tp:taxon-name></italic> McCrady, 1859 (<tp:taxon-name><tp:taxon-name-part taxon-name-part-type="class">Hydrozoa</tp:taxon-name-part></tp:taxon-name>). Herein considered to be a junior subjective synonym of <italic><tp:taxon-name><tp:taxon-name-part taxon-name-part-type="genus">Palythoa</tp:taxon-name-part></tp:taxon-name></italic> Lamouroux, 1816 (See Appendix <xref ref-type="app" rid="App3">3</xref>). See also the replacement names <italic><tp:taxon-name><tp:taxon-name-part taxon-name-part-type="genus">Haplotella</tp:taxon-name-part></tp:taxon-name></italic> Stechow, 1919, and <italic><tp:taxon-name><tp:taxon-name-part taxon-name-part-type="genus">Protopalythoa</tp:taxon-name-part></tp:taxon-name></italic> Verrill, 1900.</p><p>†<italic><tp:taxon-name><tp:taxon-name-part taxon-name-part-type="genus">Gemmithoa</tp:taxon-name-part></tp:taxon-name></italic> Andres, 1883a: 521, 532, 533. Type species <italic><tp:taxon-name><tp:taxon-name-part taxon-name-part-type="genus">Mammillifera</tp:taxon-name-part> <tp:taxon-name-part taxon-name-part-type="species">brevis</tp:taxon-name-part></tp:taxon-name></italic> Duchassaing de Fonbressin, 1850, by monotypy; gender feminine. First proposed as a subgenus of <italic><tp:taxon-name><tp:taxon-name-part taxon-name-part-type="genus">Palythoa</tp:taxon-name-part></tp:taxon-name></italic> Lamouroux, 1816. The type species is now assigned to the genus <italic><tp:taxon-name><tp:taxon-name-part taxon-name-part-type="genus">Palythoa</tp:taxon-name-part></tp:taxon-name></italic> Lamouroux, 1816 (see Appendix <xref ref-type="app" rid="App3">3</xref>), making <tp:taxon-name><tp:taxon-name-part taxon-name-part-type="genus">Palythoa</tp:taxon-name-part> (<tp:taxon-name-part taxon-name-part-type="subgenus">Gemmithoa</tp:taxon-name-part>)</tp:taxon-name> Andres, 1883, a junior subjective synonym of <italic><tp:taxon-name><tp:taxon-name-part taxon-name-part-type="genus">Palythoa</tp:taxon-name-part></tp:taxon-name></italic> Lamouroux, 1816.</p><p>†<italic><tp:taxon-name><tp:taxon-name-part taxon-name-part-type="genus">Gerardia</tp:taxon-name-part></tp:taxon-name></italic> Lacaze-Duthiers, 1864a: 87. Type species <italic><tp:taxon-name><tp:taxon-name-part taxon-name-part-type="genus">Leoipathes</tp:taxon-name-part> <tp:taxon-name-part taxon-name-part-type="species">lamarcki</tp:taxon-name-part></tp:taxon-name></italic> Haime, 1849, by monotypy; gender feminine. A subjective junior synonym of <italic><tp:taxon-name><tp:taxon-name-part taxon-name-part-type="genus">Savalia</tp:taxon-name-part></tp:taxon-name></italic> Nardo, 1844 (see Appendix <xref ref-type="app" rid="App3">3</xref>). This genus-group name was also described as new in <xref ref-type="bibr" rid="B168">Lacaze-Duthiers (1864c</xref>: 175, 176), and appeared as a translation in <xref ref-type="bibr" rid="B167">Lacaze-Duthiers (1864b</xref>: 242).</p><!--PageBreak--><p>†<italic><tp:taxon-name><tp:taxon-name-part taxon-name-part-type="genus">Gerardina</tp:taxon-name-part></tp:taxon-name></italic> [sic]. Incorrect spelling of <italic><tp:taxon-name><tp:taxon-name-part taxon-name-part-type="genus">Gerardia</tp:taxon-name-part></tp:taxon-name></italic> Lacaze-Duthiers, 1864, by H. <xref ref-type="bibr" rid="B258">Schmidt (1972</xref>: 452).</p><p>†<italic><tp:taxon-name><tp:taxon-name-part taxon-name-part-type="genus">Haplotella</tp:taxon-name-part></tp:taxon-name></italic> Stechow, 1919: 853. Replacement name for <italic><tp:taxon-name><tp:taxon-name-part taxon-name-part-type="genus">Gemmaria</tp:taxon-name-part></tp:taxon-name></italic> Duchassaing de Fonbressin &amp; Michelotti, 1860, preoccupied by <italic><tp:taxon-name><tp:taxon-name-part taxon-name-part-type="genus">Gemmaria</tp:taxon-name-part></tp:taxon-name></italic> McCrady, 1859 (<tp:taxon-name><tp:taxon-name-part taxon-name-part-type="class">Hydrozoa</tp:taxon-name-part></tp:taxon-name>). Type species <italic><tp:taxon-name><tp:taxon-name-part taxon-name-part-type="genus">Gemmaria</tp:taxon-name-part> <tp:taxon-name-part taxon-name-part-type="species">rusei</tp:taxon-name-part></tp:taxon-name></italic> Duchassaing de Fonbressin &amp; Michelotti, 1860, by typification of the preoccupied name; gender feminine. A junior objective synonym of <italic><tp:taxon-name><tp:taxon-name-part taxon-name-part-type="genus">Gemmaria</tp:taxon-name-part></tp:taxon-name></italic> Duchassaing de Fonbressin &amp; Michelotti, 1860, and a junior subjective synonym of <italic><tp:taxon-name><tp:taxon-name-part taxon-name-part-type="genus">Palythoa</tp:taxon-name-part></tp:taxon-name></italic> Lamouroux, 1816 (see Appendix <xref ref-type="app" rid="App3">3</xref>). See also <italic><tp:taxon-name><tp:taxon-name-part taxon-name-part-type="genus">Gemmaria</tp:taxon-name-part></tp:taxon-name></italic> Duchassaing de Fonbressin &amp; Michelotti, 1860, <italic><tp:taxon-name><tp:taxon-name-part taxon-name-part-type="genus">Parapalythoa</tp:taxon-name-part></tp:taxon-name></italic> Verrill, 1900, and <italic><tp:taxon-name><tp:taxon-name-part taxon-name-part-type="genus">Protopalythoa</tp:taxon-name-part></tp:taxon-name></italic> Verrill, 1900.</p><p>†<italic><tp:taxon-name><tp:taxon-name-part taxon-name-part-type="genus">Heterozoanthus</tp:taxon-name-part></tp:taxon-name></italic> Verrill, 1870: 371. Type species <italic><tp:taxon-name><tp:taxon-name-part taxon-name-part-type="genus">Palythoa</tp:taxon-name-part> <tp:taxon-name-part taxon-name-part-type="species">axinellae</tp:taxon-name-part></tp:taxon-name></italic> O. Schmidt, 1862, by subsequent designation by <xref ref-type="bibr" rid="B181">Low and Reimer (2012a</xref>: 84); gender masculine. As <italic><tp:taxon-name><tp:taxon-name-part taxon-name-part-type="genus">Heterozoanthus</tp:taxon-name-part></tp:taxon-name></italic> Verrill, 1870, and <italic><tp:taxon-name><tp:taxon-name-part taxon-name-part-type="genus">Parazoanthus</tp:taxon-name-part></tp:taxon-name></italic> Haddon and Shackleton, 1891, have the same type species, they are objective synonyms. <xref ref-type="bibr" rid="B181">Low and Reimer (2012a</xref>: 84) reversed precedence thereby making <italic><tp:taxon-name><tp:taxon-name-part taxon-name-part-type="genus">Heterozoanthus</tp:taxon-name-part></tp:taxon-name></italic> Verrill, 1870, a <italic>nomen oblitum</italic>, and <italic><tp:taxon-name><tp:taxon-name-part taxon-name-part-type="genus">Parazoanthus</tp:taxon-name-part></tp:taxon-name></italic> Haddon &amp; Shackleton, 1891, a <italic>nomen protectum</italic>.</p><p>
          <italic><tp:taxon-name><tp:taxon-name-part taxon-name-part-type="genus">Hughea</tp:taxon-name-part></tp:taxon-name></italic> [<italic>sic</italic>]. Incorrect spelling of <italic><tp:taxon-name><tp:taxon-name-part taxon-name-part-type="genus">Hughea</tp:taxon-name-part></tp:taxon-name></italic> Lamouroux, 1821, by <xref ref-type="bibr" rid="B75">Duchassaing de Fonbressin (1850</xref>: 9). Not a zoantharian (see <italic><tp:taxon-name><tp:taxon-name-part taxon-name-part-type="genus">Hughea</tp:taxon-name-part></tp:taxon-name></italic> Lamouroux, 1821).</p><p>
          <italic><tp:taxon-name><tp:taxon-name-part taxon-name-part-type="genus">Hughea</tp:taxon-name-part></tp:taxon-name></italic> Lamouroux, 1821: 89. Type species <italic><tp:taxon-name><tp:taxon-name-part taxon-name-part-type="genus">Actinia</tp:taxon-name-part> <tp:taxon-name-part taxon-name-part-type="species">calendula</tp:taxon-name-part></tp:taxon-name></italic> Hughes, in Ellis &amp; Solander, 1786, by monotypy; gender feminine. The type species, <italic><tp:taxon-name><tp:taxon-name-part taxon-name-part-type="genus">Actinia</tp:taxon-name-part> <tp:taxon-name-part taxon-name-part-type="species">calendula</tp:taxon-name-part></tp:taxon-name></italic> was described by Ellis, in <xref ref-type="bibr" rid="B89">Ellis and Solander (1786</xref>: 7, 8, pl. 1, fig. 3) based on an unnamed cnidarian described and illustrated by <xref ref-type="bibr" rid="B147">Hughes (1750</xref>: 293, 294, pl. 24, fig. 1) that is clearly not a zoantharian (see also <xref ref-type="bibr" rid="B247">Ryland and Lancaster 2003</xref>: 411; <xref ref-type="bibr" rid="B94">Fautin 2016</xref>: 182). <italic><tp:taxon-name><tp:taxon-name-part taxon-name-part-type="genus">Actinia</tp:taxon-name-part> <tp:taxon-name-part taxon-name-part-type="species">calendula</tp:taxon-name-part></tp:taxon-name></italic> Ellis, in Ellis &amp; Solander, 1786, is currently considered to be assigned to the genus <italic><tp:taxon-name><tp:taxon-name-part taxon-name-part-type="genus">Petalactis</tp:taxon-name-part></tp:taxon-name></italic> Andres, 1883 (see <xref ref-type="bibr" rid="B94">Fautin 2016</xref>: 118), thereby making <italic><tp:taxon-name><tp:taxon-name-part taxon-name-part-type="genus">Hughea</tp:taxon-name-part></tp:taxon-name></italic> Lamouroux, 1821, a synonym of <italic><tp:taxon-name><tp:taxon-name-part taxon-name-part-type="genus">Petalactis</tp:taxon-name-part></tp:taxon-name></italic> Andres, 1883. Also see the unnecessary replacement name <italic><tp:taxon-name><tp:taxon-name-part taxon-name-part-type="genus">Meto</tp:taxon-name-part></tp:taxon-name></italic> Gistel, 1848.</p><p>
          <italic><tp:taxon-name><tp:taxon-name-part taxon-name-part-type="genus">Hughea</tp:taxon-name-part></tp:taxon-name></italic> [<italic>sic</italic>]. Incorrect spelling of <italic><tp:taxon-name><tp:taxon-name-part taxon-name-part-type="genus">Hughea</tp:taxon-name-part></tp:taxon-name></italic> Lamouroux, 1821, by <xref ref-type="bibr" rid="B112">Gistel (1848</xref>: 181). Not a zoantharian (see <italic><tp:taxon-name><tp:taxon-name-part taxon-name-part-type="genus">Hughea</tp:taxon-name-part></tp:taxon-name></italic> Lamouroux, 1821).</p><p>*<bold><italic><tp:taxon-name><tp:taxon-name-part taxon-name-part-type="genus">Hurlizoanthus</tp:taxon-name-part></tp:taxon-name></italic></bold> Sinniger, Ocaña &amp; Baco, 2013: 7. Type species <italic><tp:taxon-name><tp:taxon-name-part taxon-name-part-type="genus">Hurlizoanthus</tp:taxon-name-part> <tp:taxon-name-part taxon-name-part-type="species">parrishi</tp:taxon-name-part></tp:taxon-name></italic> Sinniger, Ocaña &amp; Baco, 2013, by original designation; gender masculine.</p><p>*<bold><italic><tp:taxon-name><tp:taxon-name-part taxon-name-part-type="genus">Hydrozoanthus</tp:taxon-name-part></tp:taxon-name></italic></bold> Sinniger, Reimer &amp; Pawlowski, 2010: 60. Type species <italic><tp:taxon-name><tp:taxon-name-part taxon-name-part-type="genus">Parazoanthus</tp:taxon-name-part> <tp:taxon-name-part taxon-name-part-type="species">tunicans</tp:taxon-name-part></tp:taxon-name></italic> Duerden, 1900, by original designation; gender masculine.</p><p>
          <italic><tp:taxon-name><tp:taxon-name-part taxon-name-part-type="genus">Iluanthos</tp:taxon-name-part></tp:taxon-name></italic> Forbes, 1840: 184. Type species <italic><tp:taxon-name><tp:taxon-name-part taxon-name-part-type="genus">Iluanthos</tp:taxon-name-part> <tp:taxon-name-part taxon-name-part-type="species">scoticus</tp:taxon-name-part></tp:taxon-name></italic> Forbes, 1840, by monotypy; gender masculine. <xref ref-type="bibr" rid="B94">Fautin (2016</xref>: 97) considers the correct original spelling of this genus-group name to be “Ilyanthus” following Article 33.3.1 of the Code (<xref ref-type="bibr" rid="B153">ICZN 1999</xref>: 43). Not a zoantharian (<xref ref-type="bibr" rid="B97">Fautin et al. 2007</xref>: 209; <xref ref-type="bibr" rid="B94">Fautin 2016</xref>: 97).</p><p>†<italic><tp:taxon-name><tp:taxon-name-part taxon-name-part-type="genus">Isaurus</tp:taxon-name-part></tp:taxon-name></italic> [<italic>sic</italic>]. Incorrect subsequent spelling of <italic><tp:taxon-name><tp:taxon-name-part taxon-name-part-type="genus">Isaurus</tp:taxon-name-part></tp:taxon-name></italic> Gray, 1828, by <xref ref-type="bibr" rid="B297">Volpi and Benvenuti (2003</xref>: 72).</p><p>†<italic><tp:taxon-name><tp:taxon-name-part taxon-name-part-type="genus">Isaura</tp:taxon-name-part></tp:taxon-name></italic> Agassiz, 1844: 14. Unjustified emendation and objective synonym of of <italic><tp:taxon-name><tp:taxon-name-part taxon-name-part-type="genus">Isaurus</tp:taxon-name-part></tp:taxon-name></italic> Gray, 1828, and junior homonym of <italic><tp:taxon-name><tp:taxon-name-part taxon-name-part-type="genus">Isaura</tp:taxon-name-part></tp:taxon-name></italic> Lamouroux, in Audouin, Bourdon, de Candolle, d’Aubebard de Férussac, Deshayes, Deslongchamps, É. Geoffroy Saint-Hilaire, I. Geoffroy Saint-Hilaire, Guérin, Guillemin, de Jussieu, Kunth, Dela<!--PageBreak-->fosse, Lamouroux, Latreille, Prévost, Richard &amp; Bory de Saint-Vincent, 1826. See <italic><tp:taxon-name><tp:taxon-name-part taxon-name-part-type="genus">Isaurus</tp:taxon-name-part></tp:taxon-name></italic> Gray, 1828.</p><p>†<italic><tp:taxon-name><tp:taxon-name-part taxon-name-part-type="genus">Isaura</tp:taxon-name-part></tp:taxon-name></italic> Lamouroux, in Audouin, Bourdon, de Candolle, d’Aubebard de Férussac, Deshayes, Deslongchamps, É. Geoffroy Saint-Hilaire, I. Geoffroy Saint-Hilaire, Guérin, Guillemin, de Jussieu, Kunth, Delafosse, Lamouroux, Latreille, Prévost, Richard &amp; Bory de Saint-Vincent, 1826: 23. Type species <italic><tp:taxon-name><tp:taxon-name-part taxon-name-part-type="genus">Isaurus</tp:taxon-name-part> <tp:taxon-name-part taxon-name-part-type="species">tuberculatus</tp:taxon-name-part></tp:taxon-name></italic> Gray, 1828, by subsequent designation by <xref ref-type="bibr" rid="B128">Haddon and Shackleton (1891b</xref>: 682); gender masculine. An objective synonym of <italic><tp:taxon-name><tp:taxon-name-part taxon-name-part-type="genus">Isaurus</tp:taxon-name-part></tp:taxon-name></italic> Gray, 1828 (see <xref ref-type="bibr" rid="B182">Low and Reimer 2012b</xref>: 46). See <italic><tp:taxon-name><tp:taxon-name-part taxon-name-part-type="genus">Isaurus</tp:taxon-name-part></tp:taxon-name></italic> Gray, 1828.</p><p>*<bold><italic><tp:taxon-name><tp:taxon-name-part taxon-name-part-type="genus">Isaurus</tp:taxon-name-part></tp:taxon-name></italic></bold> Gray, 1828: 8. Type species <italic><tp:taxon-name><tp:taxon-name-part taxon-name-part-type="genus">Isaurus</tp:taxon-name-part> <tp:taxon-name-part taxon-name-part-type="species">tuberculatus</tp:taxon-name-part></tp:taxon-name></italic> Gray, 1828, by subsequent designation by <xref ref-type="bibr" rid="B128">Haddon and Shackleton (1891b</xref>: 682); gender masculine. The name <italic><tp:taxon-name><tp:taxon-name-part taxon-name-part-type="genus">Isaurus</tp:taxon-name-part></tp:taxon-name></italic> Gray, 1828, is a replacement name for <italic><tp:taxon-name><tp:taxon-name-part taxon-name-part-type="genus">Isaura</tp:taxon-name-part></tp:taxon-name></italic> Lamouroux, in Audouin, Bourdon, de Candolle, d’Aubebard de Férussac, Deshayes, Deslongchamps, É. Geoffroy Saint-Hilaire, I. Geoffroy Saint-Hilaire, Guérin, Guillemin, de Jussieu, Kunth, Delafosse, Lamouroux, Latreille, Prévost, Richard and Bory de Saint-Vincent, 1826, which Gray (1828: 8) believed to be preoccupied (see <xref ref-type="bibr" rid="B182">Low and Reimer 2012b</xref>: 46). <xref ref-type="bibr" rid="B182">Low and Reimer (2012b</xref>: 47) reversed the precedence of <italic><tp:taxon-name><tp:taxon-name-part taxon-name-part-type="genus">Isaura</tp:taxon-name-part></tp:taxon-name></italic> Lamouroux, in Audouin, Bourdon, de Candolle, d’Aubebard de Férussac, Deshayes, Deslongchamps, É. Geoffroy Saint-Hilaire, I. Geoffroy Saint-Hilaire, Guérin, Guillemin, de Jussieu, Kunth, Delafosse, Lamouroux, Latreille, Prévost, Richard &amp; Bory de Saint-Vincent, 1826, and <italic><tp:taxon-name><tp:taxon-name-part taxon-name-part-type="genus">Isaurus</tp:taxon-name-part></tp:taxon-name></italic> Gray, 1828, thereby maintaining current and prevailing usage of the latter name. See also the synonyms <italic><tp:taxon-name><tp:taxon-name-part taxon-name-part-type="genus">Antinedia</tp:taxon-name-part></tp:taxon-name></italic> Duchassaing de Fonbressin &amp; Michelotti, 1864, <italic><tp:taxon-name><tp:taxon-name-part taxon-name-part-type="genus">Pales</tp:taxon-name-part></tp:taxon-name></italic> Gray, 1867, <tp:taxon-name><tp:taxon-name-part taxon-name-part-type="genus">Palythoa</tp:taxon-name-part> (<tp:taxon-name-part taxon-name-part-type="subgenus">Monothoa</tp:taxon-name-part>)</tp:taxon-name> Andres, 1883, <italic><tp:taxon-name><tp:taxon-name-part taxon-name-part-type="genus">Panceria</tp:taxon-name-part></tp:taxon-name></italic> Andres, 1877, and <tp:taxon-name><tp:taxon-name-part taxon-name-part-type="genus">Zoanthus</tp:taxon-name-part> (<tp:taxon-name-part taxon-name-part-type="subgenus">Monanthus</tp:taxon-name-part>)</tp:taxon-name> Andres, 1883.</p><p>*<bold><italic><tp:taxon-name><tp:taxon-name-part taxon-name-part-type="genus">Isozoanthus</tp:taxon-name-part></tp:taxon-name></italic></bold> Carlgren, in Chun, 1903: 520. Type species <italic><tp:taxon-name><tp:taxon-name-part taxon-name-part-type="genus">Isozoanthus</tp:taxon-name-part> <tp:taxon-name-part taxon-name-part-type="species">giganteus</tp:taxon-name-part></tp:taxon-name></italic> Carlgren, in Chun, 1903, by monotypy; gender masculine. <xref ref-type="bibr" rid="B301">Williams (2000)</xref> enacted Article 23.9 of the Code (<xref ref-type="bibr" rid="B153">ICZN 1999</xref>: 27, 28) to reverse precedence of <tp:taxon-name><tp:taxon-name-part taxon-name-part-type="genus">Palythoa</tp:taxon-name-part> (<tp:taxon-name-part taxon-name-part-type="subgenus">Taeniothoa</tp:taxon-name-part>)</tp:taxon-name> Andres, 1883, and <italic><tp:taxon-name><tp:taxon-name-part taxon-name-part-type="genus">Isozoanthus</tp:taxon-name-part></tp:taxon-name></italic> Carlgren, in Chun, 1903. See also <tp:taxon-name><tp:taxon-name-part taxon-name-part-type="genus">Palythoa</tp:taxon-name-part> (<tp:taxon-name-part taxon-name-part-type="subgenus">Taeniothoa</tp:taxon-name-part>)</tp:taxon-name> Andres, 1883.</p><p>*<bold><italic><tp:taxon-name><tp:taxon-name-part taxon-name-part-type="genus">Kauluzoanthus</tp:taxon-name-part></tp:taxon-name></italic></bold> Sinniger, Ocaña &amp; Baco, 2013: 8. Type species <italic><tp:taxon-name><tp:taxon-name-part taxon-name-part-type="genus">Kauluzoanthus</tp:taxon-name-part> <tp:taxon-name-part taxon-name-part-type="species">kerbyi</tp:taxon-name-part></tp:taxon-name></italic> Sinniger, Ocaña &amp; Baco, 2013, by original designation; gender masculine.</p><p>*<bold><italic><tp:taxon-name><tp:taxon-name-part taxon-name-part-type="genus">Kulamanamana</tp:taxon-name-part></tp:taxon-name></italic></bold> Sinniger, Ocaña &amp; Baco, 2013: 4. Type species <italic><tp:taxon-name><tp:taxon-name-part taxon-name-part-type="genus">Kulamanamana</tp:taxon-name-part> <tp:taxon-name-part taxon-name-part-type="species">haumaeaae</tp:taxon-name-part></tp:taxon-name></italic> Sinniger, Ocaña &amp; Baco, 2013, by original designation; gender feminine.</p><p>†<italic><tp:taxon-name><tp:taxon-name-part taxon-name-part-type="genus">Lirrevia</tp:taxon-name-part></tp:taxon-name></italic> Delphy, 1939: 270. Replacement name for <italic><tp:taxon-name><tp:taxon-name-part taxon-name-part-type="genus">Verrillia</tp:taxon-name-part></tp:taxon-name></italic> Andres, 1883; gender feminine. <italic><tp:taxon-name><tp:taxon-name-part taxon-name-part-type="genus">Lirrevia</tp:taxon-name-part></tp:taxon-name></italic> Delphy, 1939, and <italic><tp:taxon-name><tp:taxon-name-part taxon-name-part-type="genus">Verrillia</tp:taxon-name-part></tp:taxon-name></italic> Andres, 1883, are thus subjective junior synonyms of <italic><tp:taxon-name><tp:taxon-name-part taxon-name-part-type="genus">Epizoanthus</tp:taxon-name-part></tp:taxon-name></italic> Gray, 1867. See also <italic><tp:taxon-name><tp:taxon-name-part taxon-name-part-type="genus">Verrillia</tp:taxon-name-part></tp:taxon-name></italic> Andres, 1883.</p><p>†<italic><tp:taxon-name><tp:taxon-name-part taxon-name-part-type="genus">Mammillifera</tp:taxon-name-part></tp:taxon-name></italic> [<italic>sic</italic>]. Incorrect spelling of <italic><tp:taxon-name><tp:taxon-name-part taxon-name-part-type="genus">Mammillifera</tp:taxon-name-part></tp:taxon-name></italic> Le Sueur, 1817, by <xref ref-type="bibr" rid="B27">Blainville (1830</xref>: 295).</p><p>†<italic><tp:taxon-name><tp:taxon-name-part taxon-name-part-type="genus">Mammillifera</tp:taxon-name-part></tp:taxon-name></italic> [<italic>sic</italic>]. Incorrect spelling of <italic><tp:taxon-name><tp:taxon-name-part taxon-name-part-type="genus">Mammillifera</tp:taxon-name-part></tp:taxon-name></italic> Le Sueur, 1817, by <xref ref-type="bibr" rid="B112">Gistel (1848</xref>: 181).</p><p>†<italic><tp:taxon-name><tp:taxon-name-part taxon-name-part-type="genus">Mammillifera</tp:taxon-name-part></tp:taxon-name></italic> Le Sueur, 1817: 177. Type species <italic><tp:taxon-name><tp:taxon-name-part taxon-name-part-type="genus">Mammillifera</tp:taxon-name-part> <tp:taxon-name-part taxon-name-part-type="species">auricula</tp:taxon-name-part></tp:taxon-name></italic> Le Sueur, 1817, by subsequent designation by <xref ref-type="bibr" rid="B127">Haddon and Shackleton (1891a</xref>: 626); gender <!--PageBreak-->feminine. The type species is now assigned to the genus <italic><tp:taxon-name><tp:taxon-name-part taxon-name-part-type="genus">Zoanthus</tp:taxon-name-part></tp:taxon-name></italic> Lamarck, 1801 (see Appendix <xref ref-type="app" rid="App3">3</xref>), making <italic><tp:taxon-name><tp:taxon-name-part taxon-name-part-type="genus">Mammillifera</tp:taxon-name-part></tp:taxon-name></italic> Le Sueur, 1817, a junior subjective synonym of <italic><tp:taxon-name><tp:taxon-name-part taxon-name-part-type="genus">Zoanthus</tp:taxon-name-part></tp:taxon-name></italic> Lamarck, 1801. See also <italic><tp:taxon-name><tp:taxon-name-part taxon-name-part-type="genus">Actimastus</tp:taxon-name-part></tp:taxon-name></italic> Rafinesque, 1818.</p><p>†<italic><tp:taxon-name><tp:taxon-name-part taxon-name-part-type="genus">Mammithoa</tp:taxon-name-part></tp:taxon-name></italic> Andres, 1883a: 521. Type species <italic><tp:taxon-name><tp:taxon-name-part taxon-name-part-type="genus">Mammillifera</tp:taxon-name-part> <tp:taxon-name-part taxon-name-part-type="species">nymphaea</tp:taxon-name-part></tp:taxon-name></italic> Le Sueur, 1817, herein designated (see Appendix <xref ref-type="app" rid="App3">3</xref>); gender feminine. First proposed as a subgenus of <italic><tp:taxon-name><tp:taxon-name-part taxon-name-part-type="genus">Palythoa</tp:taxon-name-part></tp:taxon-name></italic> Lamouroux, 1816. The type species is now a junior subjective synonym of <italic><tp:taxon-name><tp:taxon-name-part taxon-name-part-type="genus">Zoanthus</tp:taxon-name-part> <tp:taxon-name-part taxon-name-part-type="species">pulchellus</tp:taxon-name-part></tp:taxon-name></italic> Duchassaing de Fonbressin &amp; Michelotti, 1864, which is currently assigned to the genus <italic><tp:taxon-name><tp:taxon-name-part taxon-name-part-type="genus">Zoanthus</tp:taxon-name-part></tp:taxon-name></italic> Lamarck, 1801 (see Appendix <xref ref-type="app" rid="App3">3</xref>), making <tp:taxon-name><tp:taxon-name-part taxon-name-part-type="genus">Palythoa</tp:taxon-name-part> (<tp:taxon-name-part taxon-name-part-type="subgenus">Mammithoa</tp:taxon-name-part>)</tp:taxon-name> Andres, 1883, a junior subjective synonym of <italic><tp:taxon-name><tp:taxon-name-part taxon-name-part-type="genus">Zoanthus</tp:taxon-name-part></tp:taxon-name></italic> Lamarck, 1801. See also the incorrect original spelling <italic><tp:taxon-name><tp:taxon-name-part taxon-name-part-type="genus">Mammothoa</tp:taxon-name-part></tp:taxon-name></italic> Andres, 1883.</p><p>†<italic><tp:taxon-name><tp:taxon-name-part taxon-name-part-type="genus">Mammithoa</tp:taxon-name-part></tp:taxon-name></italic> [<italic>sic</italic>]. An incorrect original spelling of <italic><tp:taxon-name><tp:taxon-name-part taxon-name-part-type="genus">Mammithoa</tp:taxon-name-part></tp:taxon-name></italic> Andres, 1883, by <xref ref-type="bibr" rid="B9">Andres (1883a</xref>: 533–535; <xref ref-type="bibr" rid="B10">1883b</xref>: 325–327; <xref ref-type="bibr" rid="B11">1884</xref>: 318–320) (see Appendix <xref ref-type="app" rid="App3">3</xref>).</p><p>†<italic><tp:taxon-name><tp:taxon-name-part taxon-name-part-type="genus">Mardoell</tp:taxon-name-part></tp:taxon-name></italic> Danielssen, 1890: 117–126. Type species <italic><tp:taxon-name><tp:taxon-name-part taxon-name-part-type="genus">Mardoell</tp:taxon-name-part> <tp:taxon-name-part taxon-name-part-type="species">erdmanni</tp:taxon-name-part></tp:taxon-name></italic> Danielssen, 1890, by monotypy; gender feminine. The type species is assigned to the genus <italic><tp:taxon-name><tp:taxon-name-part taxon-name-part-type="genus">Epizoanthus</tp:taxon-name-part></tp:taxon-name></italic> Gray, 1867 (see <xref ref-type="bibr" rid="B181">Low and Reimer 2012a</xref>: 85, <xref rid="B183" ref-type="bibr">Lwowsky 1913</xref>: 603, 604), making <italic><tp:taxon-name><tp:taxon-name-part taxon-name-part-type="genus">Mardoell</tp:taxon-name-part></tp:taxon-name></italic> Danielssen, 1890, a junior subjective synonym of <italic><tp:taxon-name><tp:taxon-name-part taxon-name-part-type="genus">Epizoanthus</tp:taxon-name-part></tp:taxon-name></italic> Gray, 1868. See also the incorrect emendation <italic><tp:taxon-name><tp:taxon-name-part taxon-name-part-type="genus">Mardoellia</tp:taxon-name-part></tp:taxon-name></italic> Blanchard, 1893.</p><p>†<italic><tp:taxon-name><tp:taxon-name-part taxon-name-part-type="genus">Mardoell</tp:taxon-name-part></tp:taxon-name></italic> [<italic>sic</italic>]. Incorrect spelling of <italic><tp:taxon-name><tp:taxon-name-part taxon-name-part-type="genus">Mardoell</tp:taxon-name-part></tp:taxon-name></italic> Danielssen, 1890, by <xref ref-type="bibr" rid="B24">Bell (1906</xref>: 762) and also in <xref ref-type="bibr" rid="B199">Neave’s (1940</xref>: 43) <italic>Nomenclator zoologicus</italic> entry.</p><p>†<italic><tp:taxon-name><tp:taxon-name-part taxon-name-part-type="genus">Mardoellia</tp:taxon-name-part></tp:taxon-name></italic> Blanchard, 1893: 130. Type species <italic><tp:taxon-name><tp:taxon-name-part taxon-name-part-type="genus">Mardoell</tp:taxon-name-part> <tp:taxon-name-part taxon-name-part-type="species">erdmanni</tp:taxon-name-part></tp:taxon-name></italic> Danielssen, 1890, by monotypy; gender feminine. Blanchard (1893: 130) incorrectly emended the genus-group name <italic><tp:taxon-name><tp:taxon-name-part taxon-name-part-type="genus">Mardoell</tp:taxon-name-part></tp:taxon-name></italic> Danielssen, 1890, to <italic><tp:taxon-name><tp:taxon-name-part taxon-name-part-type="genus">Mardoellia</tp:taxon-name-part></tp:taxon-name></italic> (see <xref ref-type="bibr" rid="B181">Low and Reimer 2012a</xref>: 84). <italic><tp:taxon-name><tp:taxon-name-part taxon-name-part-type="genus">Mardoellia</tp:taxon-name-part></tp:taxon-name></italic> Blanchard, 1893, is therefore a junior objective synonym of <italic><tp:taxon-name><tp:taxon-name-part taxon-name-part-type="genus">Mardoell</tp:taxon-name-part></tp:taxon-name></italic> Danielssen, 1890, and a junior subjective synonym of <italic><tp:taxon-name><tp:taxon-name-part taxon-name-part-type="genus">Epizoanthus</tp:taxon-name-part></tp:taxon-name></italic> Gray, 1867. See also <italic><tp:taxon-name><tp:taxon-name-part taxon-name-part-type="genus">Mardoell</tp:taxon-name-part></tp:taxon-name></italic> Danielssen, 1890.</p><p>*<bold><italic><tp:taxon-name><tp:taxon-name-part taxon-name-part-type="genus">Mesozoanthus</tp:taxon-name-part></tp:taxon-name></italic></bold> Sinniger &amp; Häussermann, 2009: 31, 32. Type species <italic><tp:taxon-name><tp:taxon-name-part taxon-name-part-type="genus">Mesozoanthus</tp:taxon-name-part> <tp:taxon-name-part taxon-name-part-type="species">fossii</tp:taxon-name-part></tp:taxon-name></italic> Sinniger &amp; Häussermann, 2009, by original designation and monotypy; gender masculine.</p><p>
          <italic><tp:taxon-name><tp:taxon-name-part taxon-name-part-type="genus">Meto</tp:taxon-name-part></tp:taxon-name></italic> Gistel, 1848: 181. Replacement name for <italic><tp:taxon-name><tp:taxon-name-part taxon-name-part-type="genus">Hughea</tp:taxon-name-part></tp:taxon-name></italic> Lamouroux, 1821. Not a zoantharian (see remarks under <italic><tp:taxon-name><tp:taxon-name-part taxon-name-part-type="genus">Hughea</tp:taxon-name-part></tp:taxon-name></italic> Lamouroux, 1821).</p><p>*<bold><italic><tp:taxon-name><tp:taxon-name-part taxon-name-part-type="genus">Microzoanthus</tp:taxon-name-part></tp:taxon-name></italic></bold> Fujii &amp; Reimer, 2011: 421. Type species <italic><tp:taxon-name><tp:taxon-name-part taxon-name-part-type="genus">Microzoanthus</tp:taxon-name-part> <tp:taxon-name-part taxon-name-part-type="species">occultus</tp:taxon-name-part></tp:taxon-name></italic> Fujii &amp; Reimer, 2011, by original designation; gender masculine.</p><p>†<italic><tp:taxon-name><tp:taxon-name-part taxon-name-part-type="genus">Monanthus</tp:taxon-name-part></tp:taxon-name></italic> Andres, 1883a: 538, 540, 541, 543. Type species <italic><tp:taxon-name><tp:taxon-name-part taxon-name-part-type="genus">Isaurus</tp:taxon-name-part> <tp:taxon-name-part taxon-name-part-type="species">tuberculatus</tp:taxon-name-part></tp:taxon-name></italic> Gray, 1828, herein designated (see Appendix <xref ref-type="app" rid="App3">3</xref>); gender masculine. First proposed as a subgenus of <italic><tp:taxon-name><tp:taxon-name-part taxon-name-part-type="genus">Zoanthus</tp:taxon-name-part></tp:taxon-name></italic> Lamarck, 1801. The type species is also the type species of <italic><tp:taxon-name><tp:taxon-name-part taxon-name-part-type="genus">Isaurus</tp:taxon-name-part></tp:taxon-name></italic> Gray, 1828, making <tp:taxon-name><tp:taxon-name-part taxon-name-part-type="genus">Zoanthus</tp:taxon-name-part> (<tp:taxon-name-part taxon-name-part-type="subgenus">Monanthus</tp:taxon-name-part>)</tp:taxon-name> Andres, 1883, a junior objective synonym of <italic><tp:taxon-name><tp:taxon-name-part taxon-name-part-type="genus">Isaurus</tp:taxon-name-part></tp:taxon-name></italic> Gray, 1828 (see Appendix <xref ref-type="app" rid="App3">3</xref>).</p><p>†<italic><tp:taxon-name><tp:taxon-name-part taxon-name-part-type="genus">Monothoa</tp:taxon-name-part></tp:taxon-name></italic> Andres, 1883a: 521. Type species <italic><tp:taxon-name><tp:taxon-name-part taxon-name-part-type="genus">Panceria</tp:taxon-name-part> <tp:taxon-name-part taxon-name-part-type="species">spongiosa</tp:taxon-name-part></tp:taxon-name></italic> Andres, 1877, herein designated (see Appendix <xref ref-type="app" rid="App3">3</xref>); gender feminine. The type species is now a junior subjective synonym of <italic><tp:taxon-name><tp:taxon-name-part taxon-name-part-type="genus">Isaurus</tp:taxon-name-part> <tp:taxon-name-part taxon-name-part-type="species">tuberculatus</tp:taxon-name-part></tp:taxon-name></italic> Gray, 1828, (see Appendix <xref ref-type="app" rid="App3">3</xref>), making <tp:taxon-name><tp:taxon-name-part taxon-name-part-type="genus">Palythoa</tp:taxon-name-part> (<tp:taxon-name-part taxon-name-part-type="subgenus">Monothoa</tp:taxon-name-part>)</tp:taxon-name> Andres, 1883, a junior subjective synonym of <italic><tp:taxon-name><tp:taxon-name-part taxon-name-part-type="genus">Isaurus</tp:taxon-name-part></tp:taxon-name></italic> Gray, 1828.</p><!--PageBreak--><p>
          <italic><tp:taxon-name><tp:taxon-name-part taxon-name-part-type="genus">Montlivaltia</tp:taxon-name-part></tp:taxon-name></italic> [<italic>sic</italic>]. Incorrect subsequent spelling of <italic><tp:taxon-name><tp:taxon-name-part taxon-name-part-type="genus">Montlivaltia</tp:taxon-name-part></tp:taxon-name></italic> Lamouroux, 1821, by <xref ref-type="bibr" rid="B85">Ehrenberg (1834a</xref>: 271).</p><p>
          <italic><tp:taxon-name><tp:taxon-name-part taxon-name-part-type="genus">Montlivaltia</tp:taxon-name-part></tp:taxon-name></italic> Lamouroux, 1821: 78. Type species <italic><tp:taxon-name><tp:taxon-name-part taxon-name-part-type="genus">Montlivaltia</tp:taxon-name-part> <tp:taxon-name-part taxon-name-part-type="species">caryophyllata</tp:taxon-name-part></tp:taxon-name></italic> Lamouroux, 1821, by monotypy; gender feminine. <xref ref-type="bibr" rid="B172">Lamouroux (1821</xref>: 78) and <xref ref-type="bibr" rid="B18">Audouin (1826</xref>: 229) discussed the similarities of <italic><tp:taxon-name><tp:taxon-name-part taxon-name-part-type="genus">Montlivaltia</tp:taxon-name-part></tp:taxon-name></italic> Lamouroux, 1821, and <italic><tp:taxon-name><tp:taxon-name-part taxon-name-part-type="genus">Palythoa</tp:taxon-name-part></tp:taxon-name></italic> Lamouroux, 1816. <italic><tp:taxon-name><tp:taxon-name-part taxon-name-part-type="genus">Montlivaltia</tp:taxon-name-part></tp:taxon-name></italic> Lamouroux, 1821, is now considered to be a species of <tp:taxon-name><tp:taxon-name-part taxon-name-part-type="order">Scleractinia</tp:taxon-name-part></tp:taxon-name> (see <xref ref-type="bibr" rid="B280">Stolarski and Roniewicz 2001</xref>: 1097).</p><p>*<bold><italic><tp:taxon-name><tp:taxon-name-part taxon-name-part-type="genus">Nanozoanthus</tp:taxon-name-part></tp:taxon-name></italic></bold> Fujii &amp; Reimer, 2013: 512. Type species <italic><tp:taxon-name><tp:taxon-name-part taxon-name-part-type="genus">Nanozoanthus</tp:taxon-name-part> <tp:taxon-name-part taxon-name-part-type="species">harenaceus</tp:taxon-name-part></tp:taxon-name></italic> Fujii &amp; Reimer, 2013, by original designation; gender masculine.</p><p>*<bold><italic><tp:taxon-name><tp:taxon-name-part taxon-name-part-type="genus">Neozoanthus</tp:taxon-name-part></tp:taxon-name></italic></bold> Herberts, 1972: 137. Type species <italic><tp:taxon-name><tp:taxon-name-part taxon-name-part-type="genus">Neozoanthus</tp:taxon-name-part> <tp:taxon-name-part taxon-name-part-type="species">tulearensis</tp:taxon-name-part></tp:taxon-name></italic> Herberts, 1972, by original designation and monotypy; gender masculine.</p><p>
          <italic><tp:taxon-name><tp:taxon-name-part taxon-name-part-type="genus">Orinia</tp:taxon-name-part></tp:taxon-name></italic> Duchassaing de Fonbressin &amp; Michelotti, 1860: 54. Type species <italic><tp:taxon-name><tp:taxon-name-part taxon-name-part-type="genus">Orinia</tp:taxon-name-part> <tp:taxon-name-part taxon-name-part-type="species">torpida</tp:taxon-name-part></tp:taxon-name></italic> Duchassaing de Fonbressin &amp; Michelotti, 1860, by monotypy; gender feminine. The type species is considered to be a junior subjective synonym of <italic><tp:taxon-name><tp:taxon-name-part taxon-name-part-type="genus">Actinia</tp:taxon-name-part> <tp:taxon-name-part taxon-name-part-type="species">osculifera</tp:taxon-name-part></tp:taxon-name></italic> Le Sueur, 1817 (see <xref ref-type="bibr" rid="B56">Cha 2007</xref>: 40; <xref ref-type="bibr" rid="B94">Fautin 2016</xref>: 38). As the type species of <italic><tp:taxon-name><tp:taxon-name-part taxon-name-part-type="genus">Orinia</tp:taxon-name-part></tp:taxon-name></italic> Duchassaing de Fonbressin &amp; Michelotti, 1860, is currently a junior subjective synonym of a species assigned to <italic><tp:taxon-name><tp:taxon-name-part taxon-name-part-type="genus">Rhodactis</tp:taxon-name-part></tp:taxon-name></italic> Milne Edwards &amp; Haime, 1851 (see <xref ref-type="bibr" rid="B94">Fautin 2016</xref>: 38), the former becomes a junior subjective synonym of the latter.</p><p>*<bold><italic><tp:taxon-name><tp:taxon-name-part taxon-name-part-type="genus">Palaeozoanthus</tp:taxon-name-part></tp:taxon-name></italic></bold> Carlgren, 1924: 470–473. Type species <italic><tp:taxon-name><tp:taxon-name-part taxon-name-part-type="genus">Palaeozoanthus</tp:taxon-name-part> <tp:taxon-name-part taxon-name-part-type="species">reticulatus</tp:taxon-name-part></tp:taxon-name></italic> Carlgren, 1924, by original designation and monotypy; gender masculine.</p><p>†<italic><tp:taxon-name><tp:taxon-name-part taxon-name-part-type="genus">Pales</tp:taxon-name-part></tp:taxon-name></italic> Gray, 1867: 234, 235. Type species <italic><tp:taxon-name><tp:taxon-name-part taxon-name-part-type="genus">Pales</tp:taxon-name-part> <tp:taxon-name-part taxon-name-part-type="species">cliftoni</tp:taxon-name-part></tp:taxon-name></italic> Gray, 1867, by monotypy; gender masculine. A subjective junior synonym of <italic><tp:taxon-name><tp:taxon-name-part taxon-name-part-type="genus">Isaurus</tp:taxon-name-part></tp:taxon-name></italic> Gray, 1828 (see <xref ref-type="bibr" rid="B194">Muirhead and Ryland 1985</xref>: 325). The genus-group name <italic><tp:taxon-name><tp:taxon-name-part taxon-name-part-type="genus">Pales</tp:taxon-name-part></tp:taxon-name></italic> Gray, 1867, is also a junior homonym of <italic><tp:taxon-name><tp:taxon-name-part taxon-name-part-type="genus">Pales</tp:taxon-name-part></tp:taxon-name></italic> Meigen, 1800 (<tp:taxon-name><tp:taxon-name-part taxon-name-part-type="order">Diptera</tp:taxon-name-part></tp:taxon-name>), <italic><tp:taxon-name><tp:taxon-name-part taxon-name-part-type="genus">Pales</tp:taxon-name-part></tp:taxon-name></italic> Robineau-Desvoidy, 1830 (<tp:taxon-name><tp:taxon-name-part taxon-name-part-type="order">Diptera</tp:taxon-name-part></tp:taxon-name>), and <italic><tp:taxon-name><tp:taxon-name-part taxon-name-part-type="genus">Pales</tp:taxon-name-part></tp:taxon-name></italic> Koch, 1850 (<tp:taxon-name><tp:taxon-name-part taxon-name-part-type="class">Arachnida</tp:taxon-name-part></tp:taxon-name>).</p><p>*<bold><italic><tp:taxon-name><tp:taxon-name-part taxon-name-part-type="genus">Palythoa</tp:taxon-name-part></tp:taxon-name></italic></bold> Lamouroux, 1816: 359. Type species <italic><tp:taxon-name><tp:taxon-name-part taxon-name-part-type="genus">Palythoa</tp:taxon-name-part></tp:taxon-name></italic> [<italic>sic</italic>] <italic><tp:taxon-name><tp:taxon-name-part taxon-name-part-type="species">stellata</tp:taxon-name-part></tp:taxon-name></italic> Lamouroux, 1816 [= <italic><tp:taxon-name><tp:taxon-name-part taxon-name-part-type="genus">Alcyonium</tp:taxon-name-part> <tp:taxon-name-part taxon-name-part-type="species">mammillosum</tp:taxon-name-part></tp:taxon-name></italic> Ellis, in Ellis and Solander, 1786], subsequent designation by <xref ref-type="bibr" rid="B128">Haddon and Shackleton (1891b</xref>: 691); gender feminine. See Appendix <xref ref-type="app" rid="App3">3</xref> for a discussion on the type species and its designation. Frequently incorrectly spelt as “<tp:taxon-name><tp:taxon-name-part taxon-name-part-type="genus">Palythoa</tp:taxon-name-part></tp:taxon-name>” (see <xref ref-type="bibr" rid="B180">Low and Reimer 2011b</xref>: 63). See also the synonyms <italic><tp:taxon-name><tp:taxon-name-part taxon-name-part-type="genus">Cavolinia</tp:taxon-name-part></tp:taxon-name></italic> Schweigger, 1819, <italic><tp:taxon-name><tp:taxon-name-part taxon-name-part-type="genus">Corticifera</tp:taxon-name-part></tp:taxon-name></italic> Le Sueur, 1817, <italic><tp:taxon-name><tp:taxon-name-part taxon-name-part-type="genus">Cynicus</tp:taxon-name-part></tp:taxon-name></italic> Gistel, 1848, <tp:taxon-name><tp:taxon-name-part taxon-name-part-type="genus">Palythoa</tp:taxon-name-part> (<tp:taxon-name-part taxon-name-part-type="subgenus">Corticithoa</tp:taxon-name-part>)</tp:taxon-name> Andres, 1883, <tp:taxon-name><tp:taxon-name-part taxon-name-part-type="genus">Palythoa</tp:taxon-name-part> (<tp:taxon-name-part taxon-name-part-type="subgenus">Gemmithoa</tp:taxon-name-part>)</tp:taxon-name> Andres, 1883, and the incorrect spellings <italic><tp:taxon-name><tp:taxon-name-part taxon-name-part-type="genus">Palythoa</tp:taxon-name-part></tp:taxon-name></italic> and <italic><tp:taxon-name><tp:taxon-name-part taxon-name-part-type="genus">Polythoa</tp:taxon-name-part></tp:taxon-name></italic>.</p><p>†<tp:taxon-name><tp:taxon-name-part taxon-name-part-type="genus">Palythoa</tp:taxon-name-part> (<tp:taxon-name-part taxon-name-part-type="subgenus">Corticithoa</tp:taxon-name-part>)</tp:taxon-name> Andres, 1883. See <italic><tp:taxon-name><tp:taxon-name-part taxon-name-part-type="genus">Corticithoa</tp:taxon-name-part></tp:taxon-name></italic> Andres, 1883.</p><p>†<tp:taxon-name><tp:taxon-name-part taxon-name-part-type="genus">Palythoa</tp:taxon-name-part> (<tp:taxon-name-part taxon-name-part-type="subgenus">Endeithoa</tp:taxon-name-part>)</tp:taxon-name> Andres, 1883. See <italic><tp:taxon-name><tp:taxon-name-part taxon-name-part-type="genus">Endeithoa</tp:taxon-name-part></tp:taxon-name></italic> Andres, 1883.</p><p>†<tp:taxon-name><tp:taxon-name-part taxon-name-part-type="genus">Palythoa</tp:taxon-name-part> (<tp:taxon-name-part taxon-name-part-type="subgenus">Gemmithoa</tp:taxon-name-part>)</tp:taxon-name> Andres, 1883. See <italic><tp:taxon-name><tp:taxon-name-part taxon-name-part-type="genus">Gemmithoa</tp:taxon-name-part></tp:taxon-name></italic> Andres, 1883.</p><p>†<tp:taxon-name><tp:taxon-name-part taxon-name-part-type="genus">Palythoa</tp:taxon-name-part> (<tp:taxon-name-part taxon-name-part-type="subgenus">Mammithoa</tp:taxon-name-part>)</tp:taxon-name> Andres, 1883. See <italic><tp:taxon-name><tp:taxon-name-part taxon-name-part-type="genus">Mammithoa</tp:taxon-name-part></tp:taxon-name></italic> Andres, 1883.</p><p>†<tp:taxon-name><tp:taxon-name-part taxon-name-part-type="genus">Palythoa</tp:taxon-name-part> (<tp:taxon-name-part taxon-name-part-type="subgenus">Mammothoa</tp:taxon-name-part>)</tp:taxon-name> Andres, 1883. See <italic><tp:taxon-name><tp:taxon-name-part taxon-name-part-type="genus">Mammothoa</tp:taxon-name-part></tp:taxon-name></italic> Andres, 1883, and <italic><tp:taxon-name><tp:taxon-name-part taxon-name-part-type="genus">Mammithoa</tp:taxon-name-part></tp:taxon-name></italic> Andres, 1883.</p><p>†<tp:taxon-name><tp:taxon-name-part taxon-name-part-type="genus">Palythoa</tp:taxon-name-part> (<tp:taxon-name-part taxon-name-part-type="subgenus">Monothoa</tp:taxon-name-part>)</tp:taxon-name> Andres, 1883. See <italic><tp:taxon-name><tp:taxon-name-part taxon-name-part-type="genus">Monothoa</tp:taxon-name-part></tp:taxon-name></italic> Andres, 1883.</p><p>†<tp:taxon-name><tp:taxon-name-part taxon-name-part-type="genus">Palythoa</tp:taxon-name-part> (<tp:taxon-name-part taxon-name-part-type="subgenus">Taeniothoa</tp:taxon-name-part>)</tp:taxon-name> Andres, 1883. See <italic><tp:taxon-name><tp:taxon-name-part taxon-name-part-type="genus">Taeniothoa</tp:taxon-name-part></tp:taxon-name></italic> Andres, 1883.</p><!--PageBreak--><p>†<italic><tp:taxon-name><tp:taxon-name-part taxon-name-part-type="genus">Palythoaster</tp:taxon-name-part></tp:taxon-name></italic> Haeckel, 1875: 44, pl. 1, fig. 5. Type species <italic><tp:taxon-name><tp:taxon-name-part taxon-name-part-type="genus">Palythoa</tp:taxon-name-part> <tp:taxon-name-part taxon-name-part-type="species">savignyi</tp:taxon-name-part></tp:taxon-name></italic> Audouin, 1826, by monotypy; gender masculine. The type species <italic><tp:taxon-name><tp:taxon-name-part taxon-name-part-type="genus">Palythoa</tp:taxon-name-part> <tp:taxon-name-part taxon-name-part-type="species">savignyi</tp:taxon-name-part></tp:taxon-name></italic> Audouin, 1826, is currently assigned to the genus <italic><tp:taxon-name><tp:taxon-name-part taxon-name-part-type="genus">Palythoa</tp:taxon-name-part></tp:taxon-name></italic> Lamouroux, 1816, making <italic><tp:taxon-name><tp:taxon-name-part taxon-name-part-type="genus">Palythoaster</tp:taxon-name-part></tp:taxon-name></italic> Haeckel, 1875, a junior subjective synonym of <italic><tp:taxon-name><tp:taxon-name-part taxon-name-part-type="genus">Palythoa</tp:taxon-name-part></tp:taxon-name></italic> Lamouroux, 1816 (see Appendix <xref ref-type="app" rid="App3">3</xref>).</p><p>†<italic><tp:taxon-name><tp:taxon-name-part taxon-name-part-type="genus">Palythoa</tp:taxon-name-part></tp:taxon-name></italic> [<italic>sic</italic>]. An incorrect spelling of <italic><tp:taxon-name><tp:taxon-name-part taxon-name-part-type="genus">Palythoa</tp:taxon-name-part></tp:taxon-name></italic> Lamouroux, 1816 (see <xref ref-type="bibr" rid="B180">Low and Reimer 2011b</xref>: 63). See also <italic><tp:taxon-name><tp:taxon-name-part taxon-name-part-type="genus">Palythoa</tp:taxon-name-part></tp:taxon-name></italic> Lamouroux, 1812.</p><p>
          <italic><tp:taxon-name><tp:taxon-name-part taxon-name-part-type="genus">Palythoa</tp:taxon-name-part></tp:taxon-name></italic> Lamouroux, 1812: 188. Type species <italic><tp:taxon-name><tp:taxon-name-part taxon-name-part-type="genus">Gorgonia</tp:taxon-name-part> <tp:taxon-name-part taxon-name-part-type="species">muricata</tp:taxon-name-part></tp:taxon-name></italic> Pallas, 1766, by subsequent designation by <xref ref-type="bibr" rid="B180">Low and Reimer (2011b</xref>: 64); gender not determined. Now a subjective synonym of <italic><tp:taxon-name><tp:taxon-name-part taxon-name-part-type="genus">Muricea</tp:taxon-name-part></tp:taxon-name></italic> Lamouroux, 1821 [<tp:taxon-name><tp:taxon-name-part taxon-name-part-type="subclass">Octocorallia</tp:taxon-name-part></tp:taxon-name>] (<xref ref-type="bibr" rid="B180">Low and Reimer 2011b</xref>: 64). Not a zoantharian (<xref ref-type="bibr" rid="B180">Low and Reimer 2011b</xref>: 63). <italic><tp:taxon-name><tp:taxon-name-part taxon-name-part-type="genus">Palythoa</tp:taxon-name-part></tp:taxon-name></italic> is also sometimes used as an incorrect spelling of <italic><tp:taxon-name><tp:taxon-name-part taxon-name-part-type="genus">Palythoa</tp:taxon-name-part></tp:taxon-name></italic> Lamouroux, 1816 (see <xref ref-type="bibr" rid="B180">Low and Reimer 2011b</xref>: 63).</p><p>†<italic><tp:taxon-name><tp:taxon-name-part taxon-name-part-type="genus">Palythoa</tp:taxon-name-part></tp:taxon-name></italic> [<italic>sic</italic>]. Incorrect spelling of <italic><tp:taxon-name><tp:taxon-name-part taxon-name-part-type="genus">Palythoa</tp:taxon-name-part></tp:taxon-name></italic> Lamouroux, 1816, by various authors (e.g., <xref ref-type="bibr" rid="B189">Milliman et al. 1974</xref>: 162).</p><p>†<italic><tp:taxon-name><tp:taxon-name-part taxon-name-part-type="genus">Panceria</tp:taxon-name-part></tp:taxon-name></italic> Andres, 1877: 221–226. Type species <italic><tp:taxon-name><tp:taxon-name-part taxon-name-part-type="genus">Panceria</tp:taxon-name-part> <tp:taxon-name-part taxon-name-part-type="species">spongiosa</tp:taxon-name-part></tp:taxon-name></italic> Andres, 1877, by monotypy; gender feminine. The type species is a subjective synonym of <italic><tp:taxon-name><tp:taxon-name-part taxon-name-part-type="genus">Isaurus</tp:taxon-name-part> <tp:taxon-name-part taxon-name-part-type="species">tuberculatus</tp:taxon-name-part></tp:taxon-name></italic> Gray, 1828 (see Appendix <xref ref-type="app" rid="App3">3</xref>), making <italic><tp:taxon-name><tp:taxon-name-part taxon-name-part-type="genus">Panceria</tp:taxon-name-part></tp:taxon-name></italic> Andres, 1877, a junior subjective synonym of <italic><tp:taxon-name><tp:taxon-name-part taxon-name-part-type="genus">Isaurus</tp:taxon-name-part></tp:taxon-name></italic> Gray, 1828.</p><p>†<italic><tp:taxon-name><tp:taxon-name-part taxon-name-part-type="genus">Parapalythoa</tp:taxon-name-part></tp:taxon-name></italic> Verrill, 1900: 560. Type species <italic><tp:taxon-name><tp:taxon-name-part taxon-name-part-type="genus">Parapalythoa</tp:taxon-name-part> <tp:taxon-name-part taxon-name-part-type="species">heilprini</tp:taxon-name-part></tp:taxon-name></italic> Verrill, 1900, by monotypy. Herein considered to be a junior subjective synonym of <italic><tp:taxon-name><tp:taxon-name-part taxon-name-part-type="genus">Palythoa</tp:taxon-name-part></tp:taxon-name></italic> Lamouroux, 1816 (see Appendix <xref ref-type="app" rid="App3">3</xref>). See also <italic><tp:taxon-name><tp:taxon-name-part taxon-name-part-type="genus">Protopalythoa</tp:taxon-name-part></tp:taxon-name></italic> Verrill, 1900.</p><p>*<bold><italic><tp:taxon-name><tp:taxon-name-part taxon-name-part-type="genus">Parazoanthus</tp:taxon-name-part></tp:taxon-name></italic></bold> Haddon and Shackleton, 1891a: 653, 654. Type species <italic><tp:taxon-name><tp:taxon-name-part taxon-name-part-type="genus">Palythoa</tp:taxon-name-part> <tp:taxon-name-part taxon-name-part-type="species">axinellae</tp:taxon-name-part></tp:taxon-name></italic> O. Schmidt, 1862, by original designation; gender masculine. See also the synonyms <italic><tp:taxon-name><tp:taxon-name-part taxon-name-part-type="genus">Bergia</tp:taxon-name-part></tp:taxon-name></italic> Duchassaing de Fonbressin &amp; Michelotti, 1860, <italic><tp:taxon-name><tp:taxon-name-part taxon-name-part-type="genus">Gemmaria</tp:taxon-name-part></tp:taxon-name></italic> Duchassaing de Fonbressin &amp; Michelotti, 1860, <italic><tp:taxon-name><tp:taxon-name-part taxon-name-part-type="genus">Heterozoanthus</tp:taxon-name-part></tp:taxon-name></italic> Verrill, 1870, <italic><tp:taxon-name><tp:taxon-name-part taxon-name-part-type="genus">Parapalythoa</tp:taxon-name-part></tp:taxon-name></italic> Verrill, 1900, and <italic><tp:taxon-name><tp:taxon-name-part taxon-name-part-type="genus">Protopalythoa</tp:taxon-name-part></tp:taxon-name></italic> Verrill, 1900.</p><p>
          <italic><tp:taxon-name><tp:taxon-name-part taxon-name-part-type="genus">Peachia</tp:taxon-name-part></tp:taxon-name></italic> Gosse, 1855: 270, 271. Type species <italic><tp:taxon-name><tp:taxon-name-part taxon-name-part-type="genus">Peachia</tp:taxon-name-part> <tp:taxon-name-part taxon-name-part-type="species">hastata</tp:taxon-name-part></tp:taxon-name></italic> Gosse, 1855, by subsequent designation by <xref ref-type="bibr" rid="B49">Carlgren (1949</xref>: 32); gender feminine. Not a zoantharian (<xref ref-type="bibr" rid="B97">Fautin et al. 2007</xref>: 220, 221; <xref ref-type="bibr" rid="B94">Fautin 2016</xref>: 47, 117).</p><p>
          <italic><tp:taxon-name><tp:taxon-name-part taxon-name-part-type="genus">Platyzoanthus</tp:taxon-name-part></tp:taxon-name></italic> Saville-Kent, 1893: 155. Type species <italic><tp:taxon-name><tp:taxon-name-part taxon-name-part-type="genus">Platyzoanthus</tp:taxon-name-part> <tp:taxon-name-part taxon-name-part-type="species">mussoides</tp:taxon-name-part></tp:taxon-name></italic> Saville-Kent, 1893, by monotypy; gender masculine. Not a zoantharian (see <xref ref-type="bibr" rid="B126">Haddon 1898</xref>: 409, den <xref ref-type="bibr" rid="B133">Hartog 1980</xref>: 37, 39; <xref ref-type="bibr" rid="B94">Fautin 2016</xref>, 25, 28).</p><p>†<italic><tp:taxon-name><tp:taxon-name-part taxon-name-part-type="genus">Palythoa</tp:taxon-name-part></tp:taxon-name></italic> [<italic>sic</italic>]. Incorrect spelling of <italic><tp:taxon-name><tp:taxon-name-part taxon-name-part-type="genus">Palythoa</tp:taxon-name-part></tp:taxon-name></italic> Lamouroux, 1816, by <xref ref-type="bibr" rid="B66">Danielssen (1890</xref>: 136). The Danish version of the same text on the same page is spelt “<italic><tp:taxon-name><tp:taxon-name-part taxon-name-part-type="genus">Polythoa</tp:taxon-name-part></tp:taxon-name></italic>” (see <italic><tp:taxon-name><tp:taxon-name-part taxon-name-part-type="genus">Polythoa</tp:taxon-name-part></tp:taxon-name></italic>).</p><p>†<italic><tp:taxon-name><tp:taxon-name-part taxon-name-part-type="genus">Palythoa</tp:taxon-name-part></tp:taxon-name></italic> [<italic>sic</italic>]. Incorrect spelling of <italic><tp:taxon-name><tp:taxon-name-part taxon-name-part-type="genus">Palythoa</tp:taxon-name-part></tp:taxon-name></italic> Lamouroux, 1816, by <xref ref-type="bibr" rid="B112">Gistel (1848</xref>: 181).</p><p>†<italic><tp:taxon-name><tp:taxon-name-part taxon-name-part-type="genus">Palythoa</tp:taxon-name-part></tp:taxon-name></italic> [<italic>sic</italic>]. Incorrect spelling of <italic><tp:taxon-name><tp:taxon-name-part taxon-name-part-type="genus">Palythoa</tp:taxon-name-part></tp:taxon-name></italic> Lamouroux, 1816, by <xref ref-type="bibr" rid="B261">Schweigger (1819</xref>: 100). Also throughout <xref ref-type="bibr" rid="B9">Andres (1883a</xref>, <xref ref-type="bibr" rid="B10">b</xref>, <xref ref-type="bibr" rid="B11">1884</xref>).</p><p>†<italic><tp:taxon-name><tp:taxon-name-part taxon-name-part-type="genus">Protopalythoa</tp:taxon-name-part></tp:taxon-name></italic> Verrill, 1900: 562. Replacement name for <italic><tp:taxon-name><tp:taxon-name-part taxon-name-part-type="genus">Gemmaria</tp:taxon-name-part></tp:taxon-name></italic> Duchassaing de Fonbressin &amp; Michelotti, 1860, preoccupied by <italic><tp:taxon-name><tp:taxon-name-part taxon-name-part-type="genus">Gemmaria</tp:taxon-name-part></tp:taxon-name></italic> McCrady, 1859 (<tp:taxon-name><tp:taxon-name-part taxon-name-part-type="class">Hydrozoa</tp:taxon-name-part></tp:taxon-name>). Type species <italic><tp:taxon-name><tp:taxon-name-part taxon-name-part-type="genus">Gemmaria</tp:taxon-name-part> <tp:taxon-name-part taxon-name-part-type="species">rusei</tp:taxon-name-part></tp:taxon-name></italic> Duchassaing de Fonbressin &amp; Michelotti, 1860, by typification of the preoccupied name; gender feminine. <xref ref-type="bibr" rid="B295">Verrill’s (1900</xref>: 562) original designation of <italic><tp:taxon-name><tp:taxon-name-part taxon-name-part-type="genus">Gemmaria</tp:taxon-name-part> <tp:taxon-name-part taxon-name-part-type="species">variabilis</tp:taxon-name-part></tp:taxon-name></italic> Duerden, 1898, as the type spe<!--PageBreak-->cies of this genus-group name is invalid (see Appendix <xref ref-type="app" rid="App3">3</xref>). See also <italic><tp:taxon-name><tp:taxon-name-part taxon-name-part-type="genus">Gemmaria</tp:taxon-name-part></tp:taxon-name></italic> Duchassaing de Fonbressin &amp; Michelotti, 1860.</p><p>†<italic><tp:taxon-name><tp:taxon-name-part taxon-name-part-type="genus">Rhyzanthus</tp:taxon-name-part></tp:taxon-name></italic> Andres, 1883a: 538, 541–544. Type species <italic><tp:taxon-name><tp:taxon-name-part taxon-name-part-type="genus">Actinia</tp:taxon-name-part> <tp:taxon-name-part taxon-name-part-type="species">sociata</tp:taxon-name-part></tp:taxon-name></italic> Ellis, 1768, herein designated (see Appendix <xref ref-type="app" rid="App3">3</xref>); gender masculine. First proposed as a subgenus of <italic><tp:taxon-name><tp:taxon-name-part taxon-name-part-type="genus">Zoanthus</tp:taxon-name-part></tp:taxon-name></italic> Lamarck, 1801. The type species is also the type species of the genus <italic><tp:taxon-name><tp:taxon-name-part taxon-name-part-type="genus">Zoanthus</tp:taxon-name-part></tp:taxon-name></italic> Lamarck, 1801, making <tp:taxon-name><tp:taxon-name-part taxon-name-part-type="genus">Zoanthus</tp:taxon-name-part> (<tp:taxon-name-part taxon-name-part-type="subgenus">Rhyzanthus</tp:taxon-name-part>)</tp:taxon-name> Andres, 1883, a junior objective synonym of <italic><tp:taxon-name><tp:taxon-name-part taxon-name-part-type="genus">Zoanthus</tp:taxon-name-part></tp:taxon-name></italic> Lamarck, 1801.</p><p>†<italic><tp:taxon-name><tp:taxon-name-part taxon-name-part-type="genus">Savaglia</tp:taxon-name-part></tp:taxon-name></italic> Nardo, 1877: 674. Unjustified emendation of <italic><tp:taxon-name><tp:taxon-name-part taxon-name-part-type="genus">Savalia</tp:taxon-name-part></tp:taxon-name></italic> Nardo, 1844 (see Appendix <xref ref-type="app" rid="App3">3</xref>). See <italic><tp:taxon-name><tp:taxon-name-part taxon-name-part-type="genus">Savalia</tp:taxon-name-part></tp:taxon-name></italic> Nardo, 1844.</p><p>*<bold><italic><tp:taxon-name><tp:taxon-name-part taxon-name-part-type="genus">Savalia</tp:taxon-name-part></tp:taxon-name></italic></bold> Nardo, 1844: 433, 434. Type species <italic><tp:taxon-name><tp:taxon-name-part taxon-name-part-type="genus">Gorgonia</tp:taxon-name-part> <tp:taxon-name-part taxon-name-part-type="species">savaglia</tp:taxon-name-part></tp:taxon-name></italic> Bertolini, 1819, by monotypy; gender feminine. <italic><tp:taxon-name><tp:taxon-name-part taxon-name-part-type="genus">Savalia</tp:taxon-name-part> <tp:taxon-name-part taxon-name-part-type="species">savaglia</tp:taxon-name-part></tp:taxon-name></italic> (Bertolini, 1819), and <italic><tp:taxon-name><tp:taxon-name-part taxon-name-part-type="genus">Gerardia</tp:taxon-name-part> <tp:taxon-name-part taxon-name-part-type="species">lamarcki</tp:taxon-name-part></tp:taxon-name></italic> (Haime, 1849), are currently considered subjective synonyms (see Appendix <xref ref-type="app" rid="App3">3</xref>). As each species is also the type species of its respective genus, the genera <italic><tp:taxon-name><tp:taxon-name-part taxon-name-part-type="genus">Savalia</tp:taxon-name-part></tp:taxon-name></italic> Nardo, 1844, and <italic><tp:taxon-name><tp:taxon-name-part taxon-name-part-type="genus">Gerardia</tp:taxon-name-part></tp:taxon-name></italic> Lacaze-Duthiers, 1864, are also subjective synonyms. As discussed in <xref ref-type="bibr" rid="B213">Poche (1914)</xref>, the valid name for this taxon is <italic><tp:taxon-name><tp:taxon-name-part taxon-name-part-type="genus">Savalia</tp:taxon-name-part> <tp:taxon-name-part taxon-name-part-type="species">savaglia</tp:taxon-name-part></tp:taxon-name></italic> (Bertolini, 1819), which agrees with the Principle of Priority (Article 23, <xref ref-type="bibr" rid="B153">ICZN 1999</xref>: 24) (see discussion in Appendix <xref ref-type="app" rid="App3">3</xref>). The name <italic><tp:taxon-name><tp:taxon-name-part taxon-name-part-type="genus">Savaglia</tp:taxon-name-part></tp:taxon-name></italic> is an unjustified emendation of <italic><tp:taxon-name><tp:taxon-name-part taxon-name-part-type="genus">Savalia</tp:taxon-name-part></tp:taxon-name></italic> Nardo, 1844, by <xref ref-type="bibr" rid="B197">Nardo (1877)</xref>.</p><p>
          <italic><tp:taxon-name><tp:taxon-name-part taxon-name-part-type="genus">Scolanthus</tp:taxon-name-part></tp:taxon-name></italic> Gosse, 1853: 157. Type species <italic><tp:taxon-name><tp:taxon-name-part taxon-name-part-type="genus">Scolanthus</tp:taxon-name-part> <tp:taxon-name-part taxon-name-part-type="species">callimorphus</tp:taxon-name-part></tp:taxon-name></italic> Gosse, 1853, by monotypy. Not a zoantharian (see <xref ref-type="bibr" rid="B184">Manuel 1981</xref>: 266; <xref ref-type="bibr" rid="B94">Fautin 2016</xref>: 46, 129).</p><p>†<italic><tp:taxon-name><tp:taxon-name-part taxon-name-part-type="genus">Sidisia</tp:taxon-name-part></tp:taxon-name></italic> Gray, 1858: 489. Type species <italic><tp:taxon-name><tp:taxon-name-part taxon-name-part-type="genus">Sidisia</tp:taxon-name-part> <tp:taxon-name-part taxon-name-part-type="species">barleei</tp:taxon-name-part></tp:taxon-name></italic> Gray, 1859, by subsequent monotypy; gender feminine. <italic><tp:taxon-name><tp:taxon-name-part taxon-name-part-type="genus">Sidisia</tp:taxon-name-part></tp:taxon-name></italic> Gray, 1858, was first proposed without the inclusion of any nominal species. In a subsequent paper, <xref ref-type="bibr" rid="B123">Gray (1859</xref>: 532) included <italic><tp:taxon-name><tp:taxon-name-part taxon-name-part-type="genus">Sidisia</tp:taxon-name-part> <tp:taxon-name-part taxon-name-part-type="species">barleei</tp:taxon-name-part></tp:taxon-name></italic> Gray, 1859, as the only species in <italic><tp:taxon-name><tp:taxon-name-part taxon-name-part-type="genus">Sidisia</tp:taxon-name-part></tp:taxon-name></italic> Gray, 1858, and <italic><tp:taxon-name><tp:taxon-name-part taxon-name-part-type="genus">Sidisia</tp:taxon-name-part> <tp:taxon-name-part taxon-name-part-type="species">barleei</tp:taxon-name-part></tp:taxon-name></italic> Gray, 1859, becomes the type species of <italic><tp:taxon-name><tp:taxon-name-part taxon-name-part-type="genus">Sidisia</tp:taxon-name-part></tp:taxon-name></italic> Gray, 1858, by subsequent monotypy (Article 69.3, <xref ref-type="bibr" rid="B153">ICZN 1999</xref>: 73). Subjective synonym of <italic><tp:taxon-name><tp:taxon-name-part taxon-name-part-type="genus">Epizoanthus</tp:taxon-name-part></tp:taxon-name></italic> Gray, 1867. <italic><tp:taxon-name><tp:taxon-name-part taxon-name-part-type="genus">Sidisia</tp:taxon-name-part></tp:taxon-name></italic> Gray, 1858, was suppressed in favour of <italic><tp:taxon-name><tp:taxon-name-part taxon-name-part-type="genus">Epizoanthus</tp:taxon-name-part></tp:taxon-name></italic> Gray, 1867 (see Opinion 1689, <xref ref-type="bibr" rid="B151">ICZN 1992</xref>: 236).</p><p>
          <italic><tp:taxon-name><tp:taxon-name-part taxon-name-part-type="genus">Scolanthus</tp:taxon-name-part></tp:taxon-name></italic> [<italic>sic</italic>]. Incorrect spelling of <italic><tp:taxon-name><tp:taxon-name-part taxon-name-part-type="genus">Scolanthus</tp:taxon-name-part></tp:taxon-name></italic> Gosse, 1853, by <xref ref-type="bibr" rid="B124">Gray (1867</xref>: 240).</p><p>†<italic><tp:taxon-name><tp:taxon-name-part taxon-name-part-type="genus">Sphenopus</tp:taxon-name-part></tp:taxon-name></italic> [<italic>sic</italic>]. Incorrect spelling of <italic><tp:taxon-name><tp:taxon-name-part taxon-name-part-type="genus">Sphenopus</tp:taxon-name-part></tp:taxon-name></italic> Steenstrup, 1856, by <xref ref-type="bibr" rid="B137">Herberts (1972</xref>: 72, 80, 142).</p><p>†<italic><tp:taxon-name><tp:taxon-name-part taxon-name-part-type="genus">Sphenopus</tp:taxon-name-part></tp:taxon-name></italic> [<italic>sic</italic>]. Incorrect spelling of <italic><tp:taxon-name><tp:taxon-name-part taxon-name-part-type="genus">Sphenopus</tp:taxon-name-part></tp:taxon-name></italic> Steenstrup, 1856, by <xref rid="B176" ref-type="bibr">Long, Poiner and Wassenberg (1995</xref>: 134).</p><p>*<bold><italic><tp:taxon-name><tp:taxon-name-part taxon-name-part-type="genus">Sphenopus</tp:taxon-name-part></tp:taxon-name></italic></bold> Steenstrup, 1856: 37. Type species <italic><tp:taxon-name><tp:taxon-name-part taxon-name-part-type="genus">Sabella</tp:taxon-name-part> <tp:taxon-name-part taxon-name-part-type="species">marsupialis</tp:taxon-name-part></tp:taxon-name></italic> Gmelin, 1791, by original designation; gender masculine.</p><p>†<italic><tp:taxon-name><tp:taxon-name-part taxon-name-part-type="genus">Stephanidium</tp:taxon-name-part></tp:taxon-name></italic> Hertwig, 1888: 52. Type species <italic><tp:taxon-name><tp:taxon-name-part taxon-name-part-type="genus">Stephanidium</tp:taxon-name-part> <tp:taxon-name-part taxon-name-part-type="species">schulzii</tp:taxon-name-part></tp:taxon-name></italic> Hertwig, 1888, by monotypy; gender neuter. From the original description, the type species is possibly a species of zoantharian, but the type material will need to be located and examined (also see <xref ref-type="bibr" rid="B67">Delage and Hérouard 1901</xref>: 662). Herein, we make no decision as to the validity of this genus and species in the event that the identification of this genus and species, but note that this genus-group name is preoccupied by <italic><tp:taxon-name><tp:taxon-name-part taxon-name-part-type="genus">Stephanidium</tp:taxon-name-part></tp:taxon-name></italic> Ehrenberg, 1839 (<italic>incerta sedis</italic>).</p><!--PageBreak--><p>†<italic><tp:taxon-name><tp:taxon-name-part taxon-name-part-type="genus">Taeniothoa</tp:taxon-name-part></tp:taxon-name></italic> Andres, 1883a: 521, 532. Type species <italic><tp:taxon-name><tp:taxon-name-part taxon-name-part-type="genus">Zoanthus</tp:taxon-name-part> <tp:taxon-name-part taxon-name-part-type="species">sulcatus</tp:taxon-name-part></tp:taxon-name></italic> Gosse, 1859, by subsequent designation by <xref ref-type="bibr" rid="B301">Williams (2000</xref>: 193); gender feminine. The type species is now assigned to the genus <italic><tp:taxon-name><tp:taxon-name-part taxon-name-part-type="genus">Isozoanthus</tp:taxon-name-part></tp:taxon-name></italic> Carlgren, in Chun, 1903 (see <xref ref-type="bibr" rid="B301">Williams 2000</xref>: 195), making <tp:taxon-name><tp:taxon-name-part taxon-name-part-type="genus">Palythoa</tp:taxon-name-part> (<tp:taxon-name-part taxon-name-part-type="subgenus">Taeniothoa</tp:taxon-name-part>)</tp:taxon-name> Andres, 1883, a subjective synonym of <italic><tp:taxon-name><tp:taxon-name-part taxon-name-part-type="genus">Isozoanthus</tp:taxon-name-part></tp:taxon-name></italic> Carlgren, in Chun, 1903. <xref ref-type="bibr" rid="B301">Williams (2000</xref>: 195) enacted Article 23.9 (<xref ref-type="bibr" rid="B153">ICZN 1999</xref>: 27, 28) to reverse precedence between these genus-group names, thereby making <tp:taxon-name><tp:taxon-name-part taxon-name-part-type="genus">Palythoa</tp:taxon-name-part> (<tp:taxon-name-part taxon-name-part-type="subgenus">Taeniothoa</tp:taxon-name-part>)</tp:taxon-name> Andres, 1883, a <italic>nomen oblitum</italic>, and <italic><tp:taxon-name><tp:taxon-name-part taxon-name-part-type="genus">Isozoanthus</tp:taxon-name-part></tp:taxon-name></italic> Carlgren, in Chun, 1903, a <italic>nomen protectum</italic>.</p><p>*<bold><italic><tp:taxon-name><tp:taxon-name-part taxon-name-part-type="genus">Terrazoanthus</tp:taxon-name-part></tp:taxon-name></italic></bold> Reimer &amp; Fujii, 2010: 20. Type species <italic><tp:taxon-name><tp:taxon-name-part taxon-name-part-type="genus">Terrazoanthus</tp:taxon-name-part> <tp:taxon-name-part taxon-name-part-type="species">onoi</tp:taxon-name-part></tp:taxon-name></italic> Reimer &amp; Fujii, 2010, by original designation; gender masculine.</p><p>*<bold><italic><tp:taxon-name><tp:taxon-name-part taxon-name-part-type="genus">Thoracactis</tp:taxon-name-part></tp:taxon-name></italic></bold> Gravier, 1918: 12. Type species <italic><tp:taxon-name><tp:taxon-name-part taxon-name-part-type="genus">Thoracactis</tp:taxon-name-part> <tp:taxon-name-part taxon-name-part-type="species">topsenti</tp:taxon-name-part></tp:taxon-name></italic> Gravier, 1918, by monotypy; gender masculine. <xref ref-type="bibr" rid="B118">Gravier (1918</xref>: 12, footnote) stated that the etymology of this name was from the Greek word “θοραξ, αχος” (= breastplate). It is also clear that <xref ref-type="bibr" rid="B118">Gravier (1918</xref>: 12) was using this word in combination with the ending “-<italic>actis</italic>” as commonly used for many other genera of <tp:taxon-name><tp:taxon-name-part taxon-name-part-type="class">Anthozoa</tp:taxon-name-part></tp:taxon-name>, sea anemones in particular (e.g., <italic><tp:taxon-name><tp:taxon-name-part taxon-name-part-type="genus">Amphiactis</tp:taxon-name-part></tp:taxon-name></italic>, <italic><tp:taxon-name><tp:taxon-name-part taxon-name-part-type="genus">Calliactis</tp:taxon-name-part></tp:taxon-name></italic>, <italic><tp:taxon-name><tp:taxon-name-part taxon-name-part-type="genus">Epiactis</tp:taxon-name-part></tp:taxon-name></italic>, <italic><tp:taxon-name><tp:taxon-name-part taxon-name-part-type="genus">Monactis</tp:taxon-name-part></tp:taxon-name></italic>, <italic><tp:taxon-name><tp:taxon-name-part taxon-name-part-type="genus">Paractis</tp:taxon-name-part></tp:taxon-name></italic>; see <xref ref-type="bibr" rid="B94">Fautin 2016</xref> for additional examples). In this context, the genus-group names ending with this suffix are to be treated in the same way as <italic><tp:taxon-name><tp:taxon-name-part taxon-name-part-type="genus">Zoantha</tp:taxon-name-part></tp:taxon-name></italic> and <italic><tp:taxon-name><tp:taxon-name-part taxon-name-part-type="genus">Zoanthus</tp:taxon-name-part></tp:taxon-name></italic> (see <xref ref-type="bibr" rid="B181">Low and Reimer 2012a</xref>: 85) in which Article 30.1.3 of the Code (<xref ref-type="bibr" rid="B153">ICZN 1999</xref>: 35) applies. The emendation of this name to <italic><tp:taxon-name><tp:taxon-name-part taxon-name-part-type="genus">Thoracactus</tp:taxon-name-part></tp:taxon-name></italic> by <xref ref-type="bibr" rid="B298">Walsh (1967</xref>: 49) is thus not justified. Also see the unjustified emendation <italic><tp:taxon-name><tp:taxon-name-part taxon-name-part-type="genus">Thoracactis</tp:taxon-name-part></tp:taxon-name></italic> by <xref ref-type="bibr" rid="B298">Walsh (1967</xref>: 49).</p><p>†<italic><tp:taxon-name><tp:taxon-name-part taxon-name-part-type="genus">Thoracactus</tp:taxon-name-part></tp:taxon-name></italic> Walsh, 1967: 49. Unjustified emendation (and junior objective synonym) of <italic><tp:taxon-name><tp:taxon-name-part taxon-name-part-type="genus">Thoracactis</tp:taxon-name-part></tp:taxon-name></italic> Gravier, 1918.</p><p>†<italic><tp:taxon-name><tp:taxon-name-part taxon-name-part-type="genus">Thoracactis</tp:taxon-name-part></tp:taxon-name></italic> [<italic>sic</italic>]. Incorrect spelling of <italic><tp:taxon-name><tp:taxon-name-part taxon-name-part-type="genus">Thoracactis</tp:taxon-name-part></tp:taxon-name></italic> Gravier, 1918, by <xref ref-type="bibr" rid="B137">Herberts (1972</xref>: 80).</p><p>
          <italic><tp:taxon-name><tp:taxon-name-part taxon-name-part-type="genus">Triga</tp:taxon-name-part></tp:taxon-name></italic> Gray, 1867: 239. Type species <italic><tp:taxon-name><tp:taxon-name-part taxon-name-part-type="genus">Triga</tp:taxon-name-part> <tp:taxon-name-part taxon-name-part-type="species">philippinensis</tp:taxon-name-part></tp:taxon-name></italic> Gray, 1867, by monotypy; gender feminine. <xref ref-type="bibr" rid="B186">McMurrich (1889</xref>: 125) stated that “in all probability this is a <italic><tp:taxon-name><tp:taxon-name-part taxon-name-part-type="genus">Gemmaria</tp:taxon-name-part></tp:taxon-name></italic>”, considering it to be similar to <italic><tp:taxon-name><tp:taxon-name-part taxon-name-part-type="genus">Gemmaria</tp:taxon-name-part> <tp:taxon-name-part taxon-name-part-type="species">rusei</tp:taxon-name-part></tp:taxon-name></italic> Duchassaing de Fonbressin and Michelotti, 1860, which is clearly a species of <italic><tp:taxon-name><tp:taxon-name-part taxon-name-part-type="genus">Palythoa</tp:taxon-name-part></tp:taxon-name></italic> Lamouroux, 1812. <xref ref-type="bibr" rid="B135">Heider (1899a</xref>: 283; <xref ref-type="bibr" rid="B136">1899b</xref>: 133) cited <xref ref-type="bibr" rid="B186">McMurrich (1889)</xref> and agreed, placing this species in <italic><tp:taxon-name><tp:taxon-name-part taxon-name-part-type="genus">Gemmaria</tp:taxon-name-part></tp:taxon-name></italic>. <xref rid="B247" ref-type="bibr">Ryland and Lancaster (2003</xref>: 411) discussed that “[t]he solitary <italic><tp:taxon-name><tp:taxon-name-part taxon-name-part-type="genus">Triga</tp:taxon-name-part> <tp:taxon-name-part taxon-name-part-type="species">philippinesis</tp:taxon-name-part></tp:taxon-name></italic> Gray, 1867, though tentatively referred to <italic><tp:taxon-name><tp:taxon-name-part taxon-name-part-type="genus">Gemmaria</tp:taxon-name-part></tp:taxon-name></italic> by <xref ref-type="bibr" rid="B186">McMurrich (1889)</xref>, seems more likely to have been an actinian, but <xref ref-type="bibr" rid="B124">Gray’s [1867]</xref> two-line diagnosis is insufficient even to determine the order with any certainty”. The solitary and long polyps of this species would indicate a species belonging to the genus <italic><tp:taxon-name><tp:taxon-name-part taxon-name-part-type="genus">Sphenopus</tp:taxon-name-part></tp:taxon-name></italic> Steenstrup, 1856. The final identity of this genus-group name and its type species remain unresolved.</p><p>*<bold><italic><tp:taxon-name><tp:taxon-name-part taxon-name-part-type="genus">Umimayanthus</tp:taxon-name-part></tp:taxon-name></italic></bold> Montenegro, Sinniger &amp; Reimer, 2015: 76. Type species <italic><tp:taxon-name><tp:taxon-name-part taxon-name-part-type="genus">Umimayanthus</tp:taxon-name-part> <tp:taxon-name-part taxon-name-part-type="species">chanpuru</tp:taxon-name-part></tp:taxon-name></italic> Montenegro, Sinniger &amp; Reimer, 2015, by original designation; gender masculine.</p><p>†<italic><tp:taxon-name><tp:taxon-name-part taxon-name-part-type="genus">Verrillia</tp:taxon-name-part></tp:taxon-name></italic> Andres, 1883a: 520, 545. Type species <italic><tp:taxon-name><tp:taxon-name-part taxon-name-part-type="genus">Epizoanthus</tp:taxon-name-part> <tp:taxon-name-part taxon-name-part-type="species">crassus</tp:taxon-name-part></tp:taxon-name></italic> Verrill, 1869, by monotypy; gender feminine. The type species is currently assigned to the ge<!--PageBreak-->nus <italic><tp:taxon-name><tp:taxon-name-part taxon-name-part-type="genus">Epizoanthus</tp:taxon-name-part></tp:taxon-name></italic> Gray, 1867, making <italic><tp:taxon-name><tp:taxon-name-part taxon-name-part-type="genus">Verrillia</tp:taxon-name-part></tp:taxon-name></italic> Andres, 1883, a junior subjective synonym of <italic><tp:taxon-name><tp:taxon-name-part taxon-name-part-type="genus">Epizoanthus</tp:taxon-name-part></tp:taxon-name></italic> Gray, 1867 (see Appendix <xref ref-type="app" rid="App3">3</xref>). <italic><tp:taxon-name><tp:taxon-name-part taxon-name-part-type="genus">Verrillia</tp:taxon-name-part></tp:taxon-name></italic> Andres, 1883, is preoccupied by <italic><tp:taxon-name><tp:taxon-name-part taxon-name-part-type="genus">Verrillia</tp:taxon-name-part></tp:taxon-name></italic> Stearns, 1873 (<tp:taxon-name><tp:taxon-name-part taxon-name-part-type="order">Scleractinia</tp:taxon-name-part></tp:taxon-name>), and the name <italic><tp:taxon-name><tp:taxon-name-part taxon-name-part-type="genus">Lirrevia</tp:taxon-name-part></tp:taxon-name></italic> was proposed by <xref ref-type="bibr" rid="B71">Delphy (1939</xref>: 270) was proposed as a replacement name. See also <italic><tp:taxon-name><tp:taxon-name-part taxon-name-part-type="genus">Lirrevia</tp:taxon-name-part></tp:taxon-name></italic> Delphy, 1939.</p><p>*<bold><italic><tp:taxon-name><tp:taxon-name-part taxon-name-part-type="genus">Zibrowius</tp:taxon-name-part></tp:taxon-name></italic></bold> Sinniger, Ocaña &amp; Baco, 2013: 7. Type species <italic><tp:taxon-name><tp:taxon-name-part taxon-name-part-type="genus">Zibrowius</tp:taxon-name-part> <tp:taxon-name-part taxon-name-part-type="species">ammophilus</tp:taxon-name-part></tp:taxon-name></italic> Sinniger, Ocaña &amp; Baco, 2013, by original designation; gender masculine.</p><p>†<italic><tp:taxon-name><tp:taxon-name-part taxon-name-part-type="genus">Zoantha</tp:taxon-name-part></tp:taxon-name></italic> Lamarck, 1801: 363. Type species <italic><tp:taxon-name><tp:taxon-name-part taxon-name-part-type="genus">Actinia</tp:taxon-name-part> <tp:taxon-name-part taxon-name-part-type="species">sociata</tp:taxon-name-part></tp:taxon-name></italic> Ellis, 1768, by monotypy; gender feminine. This is an incorrectly Latinised spelling of a name derived from Greek and should be corrected to <italic><tp:taxon-name><tp:taxon-name-part taxon-name-part-type="genus">Zoanthus</tp:taxon-name-part></tp:taxon-name></italic> (see Article 30.1.3, <xref ref-type="bibr" rid="B153">ICZN 1999</xref>: 35). This name was first correctly emended by <xref ref-type="bibr" rid="B286">Tilesius (1809</xref>: 374, footnote) (see <xref ref-type="bibr" rid="B181">Low and Reimer 2012a</xref>: 85). See also <italic><tp:taxon-name><tp:taxon-name-part taxon-name-part-type="genus">Zoanthus</tp:taxon-name-part></tp:taxon-name></italic> Lamarck, 1801.</p><p>†<italic><tp:taxon-name><tp:taxon-name-part taxon-name-part-type="genus">Zoanthella</tp:taxon-name-part></tp:taxon-name></italic> van Beneden, 1897: 196. No type species designated. This name was established for zoantharian larvae of and is no longer in use as genus-group name (see <xref ref-type="bibr" rid="B250">Ryland et al. 2000</xref>: 191). Nevertheless, this name remains nomenclaturally available despite still being used as name for larvae.</p><p>†<italic><tp:taxon-name><tp:taxon-name-part taxon-name-part-type="genus">Zoanthina</tp:taxon-name-part></tp:taxon-name></italic> van Beneden, 1897: 200. No type species designated. This name was established for zoantharian larvae of and is no longer in use as genus-group name (see <xref ref-type="bibr" rid="B250">Ryland et al. 2000</xref>: 191). Nevertheless, this name remains nomenclaturally available despite still being used as name for larvae.</p><p>*<bold><italic><tp:taxon-name><tp:taxon-name-part taxon-name-part-type="genus">Zoanthus</tp:taxon-name-part></tp:taxon-name></italic></bold> Lamarck, 1801: 363. Type species <italic><tp:taxon-name><tp:taxon-name-part taxon-name-part-type="genus">Actinia</tp:taxon-name-part> <tp:taxon-name-part taxon-name-part-type="species">sociata</tp:taxon-name-part></tp:taxon-name></italic> Ellis, 1768, by monotypy; gender masculine. The name <italic><tp:taxon-name><tp:taxon-name-part taxon-name-part-type="genus">Zoanthus</tp:taxon-name-part></tp:taxon-name></italic> is derived from the Greek words ζωο (zoo = animal) and ανθος (anthos = flower). According to Article 30.1.3 (<xref ref-type="bibr" rid="B153">ICZN 1999</xref>: 35), the Greek ending “-os” should be latinised to the Latin masculine -<italic>us.</italic> <xref ref-type="bibr" rid="B63">Cuvier (1800</xref>: tables 9, 10) first used the name “<italic><tp:taxon-name><tp:taxon-name-part taxon-name-part-type="genus">Zoanthus</tp:taxon-name-part></tp:taxon-name></italic>”, but without the inclusion of species or a description and is a <italic>nomen nudum</italic>. <xref ref-type="bibr" rid="B169">Lamarck (1801</xref>: 363) next used the name <italic><tp:taxon-name><tp:taxon-name-part taxon-name-part-type="genus">Zoantha</tp:taxon-name-part></tp:taxon-name></italic> with the inclusion of <italic><tp:taxon-name><tp:taxon-name-part taxon-name-part-type="genus">Actinia</tp:taxon-name-part> <tp:taxon-name-part taxon-name-part-type="species">sociata</tp:taxon-name-part></tp:taxon-name></italic> Ellis, 1768, the type species by monotypy. It is possible that <xref ref-type="bibr" rid="B169">Lamarck (1801)</xref> assumed that the gender of the Greek word for flower was feminine. <xref ref-type="bibr" rid="B286">Tilesius (1809</xref>: 394, footnote) first emended <xref ref-type="bibr" rid="B169">Lamarck’s (1801)</xref> name to <italic><tp:taxon-name><tp:taxon-name-part taxon-name-part-type="genus">Zoanthus</tp:taxon-name-part></tp:taxon-name></italic>. This emendation is conventionally attributed to <xref ref-type="bibr" rid="B64">Cuvier (1816</xref>: 53) (see also <xref ref-type="bibr" rid="B128">Haddon and Shackleton 1891b</xref>, 676; <xref ref-type="bibr" rid="B181">Low and Reimer 2012a</xref>: 85). See also the synonyms <italic><tp:taxon-name><tp:taxon-name-part taxon-name-part-type="genus">Actimastus</tp:taxon-name-part></tp:taxon-name></italic> Rafinesque, 1818, <italic><tp:taxon-name><tp:taxon-name-part taxon-name-part-type="genus">Actinorhyza</tp:taxon-name-part></tp:taxon-name></italic> Blainville, 1830, <italic><tp:taxon-name><tp:taxon-name-part taxon-name-part-type="genus">Anthozoon</tp:taxon-name-part></tp:taxon-name></italic> Gistel, 1848, <italic><tp:taxon-name><tp:taxon-name-part taxon-name-part-type="genus">Mammillifera</tp:taxon-name-part></tp:taxon-name></italic> Le Sueuer, 1817, <tp:taxon-name><tp:taxon-name-part taxon-name-part-type="genus">Palythoa</tp:taxon-name-part> (<tp:taxon-name-part taxon-name-part-type="subgenus">Mammithoa</tp:taxon-name-part>)</tp:taxon-name> Andres, 1883, <tp:taxon-name><tp:taxon-name-part taxon-name-part-type="genus">Zoanthus</tp:taxon-name-part> (<tp:taxon-name-part taxon-name-part-type="subgenus">Rhyzanthus</tp:taxon-name-part>)</tp:taxon-name> Andres, 1883, and incorrect original spelling <italic><tp:taxon-name><tp:taxon-name-part taxon-name-part-type="genus">Zoantha</tp:taxon-name-part></tp:taxon-name></italic> Lamarck, 1801.</p><p>†<tp:taxon-name><tp:taxon-name-part taxon-name-part-type="genus">Zoanthus</tp:taxon-name-part> (<tp:taxon-name-part taxon-name-part-type="subgenus">Corticanthus</tp:taxon-name-part>)</tp:taxon-name> Andres, 1883. See <italic><tp:taxon-name><tp:taxon-name-part taxon-name-part-type="genus">Corticanthus</tp:taxon-name-part></tp:taxon-name></italic> Andres, 1883.</p><p>†<tp:taxon-name><tp:taxon-name-part taxon-name-part-type="genus">Zoanthus</tp:taxon-name-part> (<tp:taxon-name-part taxon-name-part-type="subgenus">Monanthus</tp:taxon-name-part>)</tp:taxon-name> Andres, 1883. See <italic><tp:taxon-name><tp:taxon-name-part taxon-name-part-type="genus">Monanthus</tp:taxon-name-part></tp:taxon-name></italic> Andres, 1883.</p><p>†<tp:taxon-name><tp:taxon-name-part taxon-name-part-type="genus">Zoanthus</tp:taxon-name-part> (<tp:taxon-name-part taxon-name-part-type="subgenus">Rhyzanthus</tp:taxon-name-part>)</tp:taxon-name> Andres, 1883. See <italic><tp:taxon-name><tp:taxon-name-part taxon-name-part-type="genus">Rhyzanthus</tp:taxon-name-part></tp:taxon-name></italic> Andres, 1883.</p><p>†<italic><tp:taxon-name><tp:taxon-name-part taxon-name-part-type="genus">Zoanthus</tp:taxon-name-part></tp:taxon-name></italic> [<italic>sic</italic>]. Incorrect spelling of <italic><tp:taxon-name><tp:taxon-name-part taxon-name-part-type="genus">Zoanthus</tp:taxon-name-part></tp:taxon-name></italic> Lamarck, 1801 (e.g. <xref ref-type="bibr" rid="B51">Carlos et al. 1999</xref>: 1057, <xref ref-type="bibr" rid="B161">Kenny 2008</xref>: 78, <xref ref-type="bibr" rid="B287">Untawale and Dhargalkar 2002</xref>: 113).</p><!--PageBreak--></app></tp:treatment-sec><ref-list><ref id="B153"><mixed-citation xmlns:xlink="http://www.w3.org/1999/xlink" xlink:type="simple">
          <institution xlink:type="simple">ICZN</institution> (<institution xlink:type="simple">International Commission on Zoological Nomenclature</institution>) (<year>1999</year>) International Code of Zoological Nomenclature. Fourth Edition. The International Trust for Zoological Nomenclature, London, xxix + 306 pp.</mixed-citation></ref><ref id="B9"><mixed-citation xmlns:xlink="http://www.w3.org/1999/xlink" xlink:type="simple">
          <person-group><name name-style="western"><surname>Andres</surname><given-names>A</given-names></name></person-group> (<year>1883a</year>) Le Attinie. Atti della Reale Accademia dei Lincei, ser. 3, Memorie della Classe di Scienze Fisiche, Matematiche e Naturali 14: 211–673, pls. 1–13. [&gt; 1 Apr 1883 (Williams 2012: 95); reissued as Andres (1883b)]</mixed-citation></ref><ref id="B10"><mixed-citation xmlns:xlink="http://www.w3.org/1999/xlink" xlink:type="simple">
          <person-group><name name-style="western"><surname>Andres</surname><given-names>A</given-names></name></person-group> (<year>1883b</year>) Le Attinie. Reale Accademia dei Lincei, Roma, x + 460 pp., pls. 1–13. [reissue of Andres (1883a) (Williams 2012: 96)]</mixed-citation></ref><ref id="B11"><mixed-citation xmlns:xlink="http://www.w3.org/1999/xlink" xlink:type="simple">
          <person-group><name name-style="western"><surname>Andres</surname><given-names>A</given-names></name></person-group> (<year>1884</year>) Le Attinie. Fauna und Flora des Golfes von Neapel, Wilhelm Engelmann, Leipzig, 9, i–x, 1–460, pls. 1–13. [&gt; 30 Mar 1884 (?) (Williams 2012: 102); re-edition of Andres (1883a, b)]</mixed-citation></ref><ref id="B209"><mixed-citation xmlns:xlink="http://www.w3.org/1999/xlink" xlink:type="simple">
          <person-group><name name-style="western"><surname>Pax</surname><given-names>F</given-names></name><name name-style="western"><surname>Müller</surname><given-names>I</given-names></name></person-group> (<year>1956</year>) La collection de Zoanthaires du Musée océanographique de Monaco. Bulletin de l’Institut océanographique 53(1076): 1–27. [22 Mar 1956 (wrapper and p. 1)]</mixed-citation></ref><ref id="B230"><mixed-citation xmlns:xlink="http://www.w3.org/1999/xlink" xlink:type="simple">
          <person-group><name name-style="western"><surname>Reimer</surname><given-names>JD</given-names></name><name name-style="western"><surname>Hirose</surname><given-names>M</given-names></name><name name-style="western"><surname>Nishisaka</surname><given-names>T</given-names></name><name name-style="western"><surname>Sinniger</surname><given-names>F</given-names></name><name name-style="western"><surname>Itani</surname><given-names>G</given-names></name></person-group> (<year>2010b</year>) <italic><tp:taxon-name><tp:taxon-name-part taxon-name-part-type="genus">Epizoanthus</tp:taxon-name-part></tp:taxon-name></italic> spp. associations revealed using DNA markers: a case study from Kochi, Japan. Zoological Science 27: 729–734. <ext-link xlink:type="simple" ext-link-type="doi" xlink:href="10.2108/zsj.27.729">https://doi.org/10.2108/zsj.27.729</ext-link></mixed-citation></ref><ref id="B298"><mixed-citation xmlns:xlink="http://www.w3.org/1999/xlink" xlink:type="simple">
          <person-group><name name-style="western"><surname>Walsh</surname><given-names>GE</given-names></name></person-group> (<year>1967</year>) An Annotated Bibliography of the Families <tp:taxon-name><tp:taxon-name-part taxon-name-part-type="family">Zoanthidae</tp:taxon-name-part></tp:taxon-name>, <tp:taxon-name><tp:taxon-name-part taxon-name-part-type="family">Epizoanthidae</tp:taxon-name-part></tp:taxon-name>, and <tp:taxon-name><tp:taxon-name-part taxon-name-part-type="family">Parazoanthidae</tp:taxon-name-part></tp:taxon-name> (<tp:taxon-name><tp:taxon-name-part taxon-name-part-type="phylum">Coelenterata</tp:taxon-name-part></tp:taxon-name>, <tp:taxon-name><tp:taxon-name-part taxon-name-part-type="order">Zoantharia</tp:taxon-name-part></tp:taxon-name>). Hawaii Institute of Marine Biology, Honolulu, 77 pp. [Mar 1967 (title-page)]</mixed-citation></ref><ref id="B52"><mixed-citation xmlns:xlink="http://www.w3.org/1999/xlink" xlink:type="simple">
          <person-group><name name-style="western"><surname>Carreiro-Silva</surname><given-names>M</given-names></name><name name-style="western"><surname>Braga-Henriques</surname><given-names>A</given-names></name><name name-style="western"><surname>Sampaio</surname><given-names>I</given-names></name><name name-style="western"><surname>Matos</surname><given-names>V de</given-names></name><name name-style="western"><surname>Porteiro</surname><given-names>FM</given-names></name><name name-style="western"><surname>Ocaña</surname><given-names>O</given-names></name></person-group> (<year>2011</year>) <italic><tp:taxon-name><tp:taxon-name-part taxon-name-part-type="genus">Isozoanthus</tp:taxon-name-part> <tp:taxon-name-part taxon-name-part-type="species">primnoidus</tp:taxon-name-part></tp:taxon-name></italic>, a new species of zoanthid (<tp:taxon-name><tp:taxon-name-part taxon-name-part-type="phylum">Cnidaria</tp:taxon-name-part></tp:taxon-name>: <tp:taxon-name><tp:taxon-name-part taxon-name-part-type="order">Zoantharia</tp:taxon-name-part></tp:taxon-name>) associated with the gorgonian <italic><tp:taxon-name><tp:taxon-name-part taxon-name-part-type="genus">Callogorgia</tp:taxon-name-part> <tp:taxon-name-part taxon-name-part-type="species">verticillata</tp:taxon-name-part></tp:taxon-name></italic> (<tp:taxon-name><tp:taxon-name-part taxon-name-part-type="phylum">Cnidaria</tp:taxon-name-part></tp:taxon-name>: <tp:taxon-name><tp:taxon-name-part taxon-name-part-type="order">Alcyonacea</tp:taxon-name-part></tp:taxon-name>). ICES Journal of Marine Science 68(2): 408–415. <ext-link xlink:type="simple" ext-link-type="doi" xlink:href="10.1093/icesjms/fsq073">https://doi.org/10.1093/icesjms/fsq073</ext-link></mixed-citation></ref><ref id="B183"><mixed-citation xmlns:xlink="http://www.w3.org/1999/xlink" xlink:type="simple">
          <person-group><name name-style="western"><surname>Lwowsky</surname><given-names>F</given-names></name></person-group> (<year>1913</year>) Revision der Gattung <italic><tp:taxon-name><tp:taxon-name-part taxon-name-part-type="genus">Sidisia</tp:taxon-name-part></tp:taxon-name></italic> Gray (<italic><tp:taxon-name><tp:taxon-name-part taxon-name-part-type="genus">Epizoanthus</tp:taxon-name-part></tp:taxon-name></italic> auct.). Ein Beitrag zur Kenntnis der Zoanthiden. Zoologische Jahrbücher (Abteilung für Systematik, Ökologie und Geographie der Tiere) 34(5–6): 557–614. [30 May 1913 (contents, p. iv); also issued as a separate thesis with separate title-page]</mixed-citation></ref><ref id="B71"><mixed-citation xmlns:xlink="http://www.w3.org/1999/xlink" xlink:type="simple">
          <person-group><name name-style="western"><surname>Delphy</surname><given-names>J</given-names></name></person-group> (<year>1939</year>) Présence sur la côte française de la Manche de l’Actinie <italic>Bolocera Tuediae</italic> (Johnston)? et quelques remarques sur d’autres Anthozoaires. Bulletin du Muséum national d’Histoire naturelle 11(2): 267–270.</mixed-citation></ref><ref id="B194"><mixed-citation xmlns:xlink="http://www.w3.org/1999/xlink" xlink:type="simple">
          <person-group><name name-style="western"><surname>Muirhead</surname><given-names>A</given-names></name><name name-style="western"><surname>Ryland</surname><given-names>JS</given-names></name></person-group> (<year>1985</year>) A review of the genus <italic><tp:taxon-name><tp:taxon-name-part taxon-name-part-type="genus">Isaurus</tp:taxon-name-part></tp:taxon-name></italic> Gray, 1828 (<tp:taxon-name><tp:taxon-name-part taxon-name-part-type="order">Zoanthidea</tp:taxon-name-part></tp:taxon-name>), including new records from Fiji. Journal of Natural History 19(2): 323–335. [23 May 1985 (Evenhuis 2003b: 60)] <ext-link xlink:type="simple" ext-link-type="doi" xlink:href="10.1080/00222938500770241">https://doi.org/10.1080/00222938500770241</ext-link></mixed-citation></ref><ref id="B182"><mixed-citation xmlns:xlink="http://www.w3.org/1999/xlink" xlink:type="simple">
          <person-group><name name-style="western"><surname>Low</surname><given-names>MEY</given-names></name><name name-style="western"><surname>Reimer</surname><given-names>JD</given-names></name></person-group> (<year>2012b</year>) <italic><tp:taxon-name><tp:taxon-name-part taxon-name-part-type="genus">Isaura</tp:taxon-name-part></tp:taxon-name></italic> Lamouroux, in Audouin, Bourdon, de Candolle, d’Aubebard de Férussac, Deshayes, Deslongchamps, É. Geoffroy Saint-Hilaire, I. Geoffroy Saint-Hilaire, Guérin, Guillemin, de Jussieu, Kunth, Delafosse, Lamouroux, Latreille, Prévost, Richard &amp; Bory de Saint-Vincent, 1826, an available name and objective synonym of <italic><tp:taxon-name><tp:taxon-name-part taxon-name-part-type="genus">Isaurus</tp:taxon-name-part></tp:taxon-name></italic> Gray, 1828: reversal of precedence (<tp:taxon-name><tp:taxon-name-part taxon-name-part-type="phylum">Cnidaria</tp:taxon-name-part></tp:taxon-name>: <tp:taxon-name><tp:taxon-name-part taxon-name-part-type="class">Anthozoa</tp:taxon-name-part></tp:taxon-name>: <tp:taxon-name><tp:taxon-name-part taxon-name-part-type="subclass">Hexacorallia</tp:taxon-name-part></tp:taxon-name>). Zootaxa 3532: 45–50. [31 Oct 2012 (p. 45)]</mixed-citation></ref><ref id="B7"><mixed-citation xmlns:xlink="http://www.w3.org/1999/xlink" xlink:type="simple">
          <person-group><name name-style="western"><surname>Andres</surname><given-names>A</given-names></name></person-group> (<year>1877</year>) On a new genus and species of zoanthina malacodermata (<italic><tp:taxon-name><tp:taxon-name-part taxon-name-part-type="genus">Panceria</tp:taxon-name-part> <tp:taxon-name-part taxon-name-part-type="species">spongiosa</tp:taxon-name-part></tp:taxon-name></italic>, sp. n.). Quarterly Journal of Microscopical Science (n.s.) 17(67): 221–226, pl. 16. [Jul 1877 (contents, p. v)]</mixed-citation></ref><ref id="B261"><mixed-citation xmlns:xlink="http://www.w3.org/1999/xlink" xlink:type="simple">
          <person-group><name name-style="western"><surname>Schweigger</surname><given-names>AF</given-names></name></person-group> (<year>1819</year>) Ueber eine neue Familie corallenähnlicher Thierpflanzen ohne leblose Substanze. pp. 94–100. In: Beobachtungen auf naturhistorischen Reisen. Anatomisch-physiologische Untersuchungen über Corallen; nebst einem Anhange, Bemerkungen über den Bernstein enthaltend. Georg Reimer, Berlin, viii + 127 + [5] pp., pls. 1–12.</mixed-citation></ref><ref id="B190"><mixed-citation xmlns:xlink="http://www.w3.org/1999/xlink" xlink:type="simple">
          <person-group><name name-style="western"><surname>Milne Edwards</surname><given-names>H</given-names></name></person-group> (<year>1857</year>) Histoire naturelle des Coralliaires ou Polypes proprement dits. Tome premier. Roret, Paris, xxxiv + 326 pp. [5 Dec 1857 (Anonymous 1857: 634)]</mixed-citation></ref><ref id="B247"><mixed-citation xmlns:xlink="http://www.w3.org/1999/xlink" xlink:type="simple">
          <person-group><name name-style="western"><surname>Ryland</surname><given-names>JS</given-names></name><name name-style="western"><surname>Lancaster</surname><given-names>JE</given-names></name></person-group> (<year>2003</year>) Revision of methods for separating species of <italic><tp:taxon-name><tp:taxon-name-part taxon-name-part-type="genus">Protopalythoa</tp:taxon-name-part></tp:taxon-name></italic> (<tp:taxon-name><tp:taxon-name-part taxon-name-part-type="subclass">Hexacorallia</tp:taxon-name-part></tp:taxon-name>: <tp:taxon-name><tp:taxon-name-part taxon-name-part-type="order">Zoanthidea</tp:taxon-name-part></tp:taxon-name>) in the tropical West Pacific. Invertebrate Systematics 17(3): 407–428. <ext-link xlink:type="simple" ext-link-type="doi" xlink:href="10.1071/IS02008">https://doi.org/10.1071/IS02008</ext-link></mixed-citation></ref><ref id="B149"><mixed-citation xmlns:xlink="http://www.w3.org/1999/xlink" xlink:type="simple">
          <institution xlink:type="simple">ICZN</institution> (<institution xlink:type="simple">International Commission on Zoological Nomenclature</institution>) (<year>1969</year>) Opinion 883. <italic><tp:taxon-name><tp:taxon-name-part taxon-name-part-type="genus">Cavolinia</tp:taxon-name-part></tp:taxon-name></italic> Abilgaard, 1791 (<tp:taxon-name><tp:taxon-name-part taxon-name-part-type="class">Gastropoda</tp:taxon-name-part></tp:taxon-name>): grant under Plenary Powers of precedence over <italic><tp:taxon-name><tp:taxon-name-part taxon-name-part-type="genus">Cavolinia</tp:taxon-name-part></tp:taxon-name></italic> Bruguière, 1791. Bulletin of Zoological Nomenclature 26(1): 28–31. [12 May 1969 (issue front cover)]</mixed-citation></ref><ref id="B112"><mixed-citation xmlns:xlink="http://www.w3.org/1999/xlink" xlink:type="simple">
          <person-group><name name-style="western"><surname>Gistel</surname><given-names>J</given-names></name></person-group> (<year>1848</year>) Naturgeschichte des Thierreichs für höhere Schulen. Hoffmann, Stuttgart, xvi + 216 + [4] pp., 32 pls. [15 Aug 1848 (Naumann 1848: 120)]</mixed-citation></ref><ref id="B173"><mixed-citation xmlns:xlink="http://www.w3.org/1999/xlink" xlink:type="simple">
          <person-group><name name-style="western"><surname>Le Sueur</surname><given-names>CA</given-names></name></person-group> (<year>1817</year>) Observations on several species of the genus <italic><tp:taxon-name><tp:taxon-name-part taxon-name-part-type="genus">Actinia</tp:taxon-name-part></tp:taxon-name></italic>; illustrated by figures (concluded). Journal of the Academy of Natural Sciences of Philadelphia 1(6): 169–189, pls. 7, 8. [after 9 Dec 1817 (p. 169) and before 31 Dec 1817 (Holthuis 1969: vi, vii; Phillips 1841: 58)]</mixed-citation></ref><ref id="B128"><mixed-citation xmlns:xlink="http://www.w3.org/1999/xlink" xlink:type="simple">
          <person-group><name name-style="western"><surname>Haddon</surname><given-names>AC</given-names></name><name name-style="western"><surname>Shackleton</surname><given-names>AM</given-names></name></person-group> (<year>1891b</year>) Actiniae: I. Zoantheae. In: Reports on the zoological collections made in the Torres Straits by Professor A.C. Haddon, 1888–1889. Scientific Transactions of the Royal Dublin Society (2) 4(13): 673–701, pls. 61–64. [Dec 1891 (wrapper)]</mixed-citation></ref><ref id="B224"><mixed-citation xmlns:xlink="http://www.w3.org/1999/xlink" xlink:type="simple">
          <person-group><name name-style="western"><surname>Reimer</surname><given-names>JD</given-names></name><name name-style="western"><surname>Ono</surname><given-names>S</given-names></name><name name-style="western"><surname>Iwama</surname><given-names>A</given-names></name><name name-style="western"><surname>Takishita</surname><given-names>K</given-names></name><name name-style="western"><surname>Tsukahara</surname><given-names>J</given-names></name><name name-style="western"><surname>Maruyama</surname><given-names>T</given-names></name></person-group> (<year>2006</year>) Morphological and molecular revision of <italic><tp:taxon-name><tp:taxon-name-part taxon-name-part-type="genus">Zoanthus</tp:taxon-name-part></tp:taxon-name></italic> (<tp:taxon-name><tp:taxon-name-part taxon-name-part-type="class">Anthozoa</tp:taxon-name-part></tp:taxon-name>: <tp:taxon-name><tp:taxon-name-part taxon-name-part-type="subclass">Hexacorallia</tp:taxon-name-part></tp:taxon-name>) from southwestern Japan, with descriptions of two new species. Zoological Science 23(3): 261–275. <ext-link xlink:type="simple" ext-link-type="doi" xlink:href="10.2108/zsj.23.261">https://doi.org/10.2108/zsj.23.261</ext-link></mixed-citation></ref><ref id="B129"><mixed-citation xmlns:xlink="http://www.w3.org/1999/xlink" xlink:type="simple">
          <person-group><name name-style="western"><surname>Haeckel</surname><given-names>E</given-names></name></person-group> (<year>1875</year>) Arabische Korallen. Ein Ausflug nach den Korallenbänken des rothen Meeres und ein Blick in das leben der Korallenthiere. Populäre Vorlesung mit wissenschaftlichen Erläuterungen. Georg Reimer, Berlin, 48 pp., pls. 1–6, frontispiece. [imprint 1876 but published 1875 (Leuckart 1875: 463)]</mixed-citation></ref><ref id="B175"><mixed-citation xmlns:xlink="http://www.w3.org/1999/xlink" xlink:type="simple">
          <person-group><name name-style="western"><surname>Leuckart</surname><given-names>R</given-names></name></person-group> (<year>1875</year>) Bericht über die wissenschaftlichen Leistungen in der Naturgeschichte der niederen Thiere während der Jahre 1872–1875. (Zweite Hälfte). Archiv für Naturgeschichte 41(2): 313–517.</mixed-citation></ref><ref id="B85"><mixed-citation xmlns:xlink="http://www.w3.org/1999/xlink" xlink:type="simple">
          <person-group><name name-style="western"><surname>Ehrenberg</surname><given-names>CG</given-names></name></person-group> (<year>1834a</year>) Beiträge zur physiologischen Kenntniss der Corallenthiere im allgemeinen, und besonders des rother Meeres, nebst einem Versuche zur physiologischen Systematik derselbe. Abhandlungen der Königlichen Akademie der Wissenschaften zu Berlin 1832 (1): 225–380, 1 table. [Also issued as separate as Ehrenberg (1834b)]</mixed-citation></ref><ref id="B86"><mixed-citation xmlns:xlink="http://www.w3.org/1999/xlink" xlink:type="simple">
          <person-group><name name-style="western"><surname>Ehrenberg</surname><given-names>CG</given-names></name></person-group> (<year>1834b</year>) Über die Natur und Bildung der Coralleninseln und Corallenbänke im rothen Meere. Eine in der Königlichen Akademie der Wissenschaften am 22. März 1832 gelesene, im Februar 1834 revidirte und gedruckte Abhandlung. Königlichen Akademie der Wissenschaften, Berlin, 156 pp., 1 table. [Separate issue of Ehrenberg (1834a)]</mixed-citation></ref><ref id="B18"><mixed-citation xmlns:xlink="http://www.w3.org/1999/xlink" xlink:type="simple">
          <person-group><name name-style="western"><surname>Audouin</surname><given-names>JV</given-names></name></person-group> (<year>1826</year>) Explication sommaire des planches de polypes de l’Égypte et de la Syrie, publiées par Jules-César Savigny, membre de l’Institut; offrant un exposé des caractères naturels des genres, avec la distinction des espèces. pp. 225–244. In: Description de l’Égypte ou Recueil des observations et des recherches qui on été faites en Égypte pendant l’expédition de l’armee française, publié par les ordres de Sa Majesté l’empereur Napoléon le Grand. Histoire naturelle. Tome premier. Quatrième partie [Text]. Imprimerie Impériale, Paris, 336 pp. [authorship and date of publication (ICZN 1987: 220; Sherborn 1897: 287); reissued as Audouin (1828)]</mixed-citation></ref><ref id="B252"><mixed-citation xmlns:xlink="http://www.w3.org/1999/xlink" xlink:type="simple">
          <person-group><name name-style="western"><surname>Savigny</surname><given-names>J-C</given-names></name></person-group> (<year>1811</year>) Description de l’Égypte ou Recueil des observations et des recherches qui on été faites en Égypte pendant l’expédition de l’armee française, publié par les ordres de Sa Majesté l’empereur Napoléon le Grand. Histoire naturelle. Tome deuxième [Atlas]. Imprimerie Impériale, Paris, pls. Polypes 1–14. [Reissued as Savigny (1826)]</mixed-citation></ref><ref id="B127"><mixed-citation xmlns:xlink="http://www.w3.org/1999/xlink" xlink:type="simple">
          <person-group><name name-style="western"><surname>Haddon</surname><given-names>AC</given-names></name><name name-style="western"><surname>Shackleton</surname><given-names>AM</given-names></name></person-group> (<year>1891a</year>) A revision of the British Actiniae. Part II. The Zoantheae. In: Reports on the zoological collections made in the Torres Straits by A.C. Haddon, 1888–1889. Scientific Transactions of the Royal Dublin Society (2) 4(12): 609–672, pls. 58–60. [Nov 1891 (wrapper)]</mixed-citation></ref><ref id="B80"><mixed-citation xmlns:xlink="http://www.w3.org/1999/xlink" xlink:type="simple">
          <person-group><name name-style="western"><surname>Duerden</surname><given-names>JE</given-names></name></person-group> (<year>1898</year>) Jamaican <tp:taxon-name><tp:taxon-name-part taxon-name-part-type="order">Actiniaria</tp:taxon-name-part></tp:taxon-name>. Part I.—Zoantheae. Scientific Transactions of the Royal Dublin Society (2) 6(14): 329–384, pls. 17a, 18a, 19, 20. [Apr 1898 (contents and title-page)]</mixed-citation></ref><ref id="B234"><mixed-citation xmlns:xlink="http://www.w3.org/1999/xlink" xlink:type="simple">
          <person-group><name name-style="western"><surname>Reimer</surname><given-names>JD</given-names></name><name name-style="western"><surname>Foord</surname><given-names>C</given-names></name><name name-style="western"><surname>Irei</surname><given-names>Y</given-names></name></person-group> (<year>2012a</year>) Species diversity of shallow water zoanthids (<tp:taxon-name><tp:taxon-name-part taxon-name-part-type="phylum">Cnidaria</tp:taxon-name-part></tp:taxon-name>: <tp:taxon-name><tp:taxon-name-part taxon-name-part-type="class">Anthozoa</tp:taxon-name-part></tp:taxon-name>: <tp:taxon-name><tp:taxon-name-part taxon-name-part-type="subclass">Hexacorallia</tp:taxon-name-part></tp:taxon-name>) in Florida. Journal of Marine Biology 2012: article 856079 [14 pp.]. <ext-link xlink:type="simple" ext-link-type="doi" xlink:href="10.1155/2012/856079">https://doi.org/10.1155/2012/856079</ext-link></mixed-citation></ref><ref id="B219"><mixed-citation xmlns:xlink="http://www.w3.org/1999/xlink" xlink:type="simple">
          <person-group><name name-style="western"><surname>Rafinesque</surname><given-names>CS</given-names></name></person-group> (<year>1818</year>) [Review of the] Journal of the Academy of Natural Sciences of Philadelphia, Vol. i, Part I, Philadelphia, 8 vo., pp. 220, and 9 plates. May to December, 1817. American Monthly Magazine and Critical Review 3(4): 269–274. [Aug 1818 (Holthuis 1955: 279)]</mixed-citation></ref><ref id="B27"><mixed-citation xmlns:xlink="http://www.w3.org/1999/xlink" xlink:type="simple">
          <person-group><name name-style="western"><surname>Blainville</surname><given-names>HMD de</given-names></name></person-group> (<year>1830</year>) Zoophytes, pp. 1–546. In: Cuvier G-F (Ed.) Dictionnaire des Sciences Naturelles, dans lequel on traite méthodiquement des différens êtres de la nature, considérés soit en eux-mêmes, d’après l’état actuel de nos connoissances, soit relativement a l’utilité qu’en peuvent retirer la médecine, l’agriculture, le commerce et les arts. Suivi d’une biographie des plus célèbres naturalistes. Ouvrage destiné aux médecins, aux agriculteurs, aux commercans, aux artistes, aux manufacturiers, et à tous ceux qui ont intérêt à connoître les productions de la nature, leurs caractères génériques et spécifiques, leur lieu natal, leurs propriétés et leurs usages. Tome soixantième. ZOOPH–ZYT. F. G. Levrault, Strasbourg et Paris / Le Normant, Paris, [vi] + 631 pp. [Jun 1830 (Evenhuis 1997: 183]</mixed-citation></ref><ref id="B28"><mixed-citation xmlns:xlink="http://www.w3.org/1999/xlink" xlink:type="simple">
          <person-group><name name-style="western"><surname>Blainville</surname><given-names>HMD de</given-names></name></person-group> (<year>1834–1837</year>) Manuel d’actinologie ou de zoophytologie. F. G. Levrault, Paris, viii + 695 pp. [1834 (pp. 1–644), 1837 (pp. 645–694) (Sherborn 1922: xxv; 1932: 113)]</mixed-citation></ref><ref id="B4"><mixed-citation xmlns:xlink="http://www.w3.org/1999/xlink" xlink:type="simple">
          <person-group><name name-style="western"><surname>Agassiz</surname><given-names>L</given-names></name></person-group> (<year>1846</year>) Nomenclatoris zoologici index universalis, continens nomina systematica classium, ordinum, familiarum et generum animalium omnium, tam viventium quam fossilium, secundum ordinem alphabeticum unicum disposita, adjectis homonymiis plantarum, nec non variis adnotationibus et emendationibus. Jent et Gassmann, Soloduri [= Solothurn], viii + 393 pp. [29 Dec 1846 (Evenhuis 1997: 50)]</mixed-citation></ref><ref id="B2"><mixed-citation xmlns:xlink="http://www.w3.org/1999/xlink" xlink:type="simple">
          <person-group><name name-style="western"><surname>Acosta</surname><given-names>A</given-names></name><name name-style="western"><surname>Casas</surname><given-names>M</given-names></name><name name-style="western"><surname>Vargas</surname><given-names>CA</given-names></name><name name-style="western"><surname>Camacho</surname><given-names>JE</given-names></name></person-group> (<year>2005</year>) Lista de <tp:taxon-name><tp:taxon-name-part taxon-name-part-type="order">Zoantharia</tp:taxon-name-part></tp:taxon-name> (<tp:taxon-name><tp:taxon-name-part taxon-name-part-type="phylum">Cnidaria</tp:taxon-name-part></tp:taxon-name>: <tp:taxon-name><tp:taxon-name-part taxon-name-part-type="class">Anthozoa</tp:taxon-name-part></tp:taxon-name>) del Caribe y de Colombia. Biota Colombiana 6(2): 147–162.</mixed-citation></ref><ref id="B76"><mixed-citation xmlns:xlink="http://www.w3.org/1999/xlink" xlink:type="simple">
          <person-group><name name-style="western"><surname>Duchassaing de Fonbressin</surname><given-names>P</given-names></name><name name-style="western"><surname>Michelotti</surname><given-names>J</given-names></name></person-group> (<year>1860</year>) Mémoire sur les Coralliaires des Antilles. Extrait des Mémoires de l’Académie des Sciences de Turin. Série II. Tome XIX. L’Imprimerie Royale, Turin, 89 pp., pls. 1–10. [Separate of Duchassaing de Fonbressin and Michelotti (1861)]</mixed-citation></ref><ref id="B81"><mixed-citation xmlns:xlink="http://www.w3.org/1999/xlink" xlink:type="simple">
          <person-group><name name-style="western"><surname>Duerden</surname><given-names>JE</given-names></name></person-group> (<year>1903</year>) West Indian sponge-incrusting actinians. Bulletin of the American Museum of Natural History 19(18): 495–503, pls. 44–47.</mixed-citation></ref><ref id="B236"><mixed-citation xmlns:xlink="http://www.w3.org/1999/xlink" xlink:type="simple">
          <person-group><name name-style="western"><surname>Reimer</surname><given-names>JD</given-names></name><name name-style="western"><surname>Lorion</surname><given-names>J</given-names></name><name name-style="western"><surname>Irei</surname><given-names>Y</given-names></name><name name-style="western"><surname>Hoeksema</surname><given-names>BW</given-names></name><name name-style="western"><surname>Wirtz</surname><given-names>P</given-names></name></person-group> (<year>2014a</year>) Ascension Island shallow-water <tp:taxon-name><tp:taxon-name-part taxon-name-part-type="order">Zoantharia</tp:taxon-name-part></tp:taxon-name> (<tp:taxon-name><tp:taxon-name-part taxon-name-part-type="subclass">Hexacorallia</tp:taxon-name-part></tp:taxon-name>: <tp:taxon-name><tp:taxon-name-part taxon-name-part-type="phylum">Cnidaria</tp:taxon-name-part></tp:taxon-name>) and their zooxanthellae (<italic><tp:taxon-name><tp:taxon-name-part taxon-name-part-type="genus">Symbiodinium</tp:taxon-name-part></tp:taxon-name></italic>). Journal of the Marine Biological Association of the United Kingdom. <ext-link xlink:type="simple" ext-link-type="doi" xlink:href="10.1017/S0025315414000654">https://doi.org/10.1017/S0025315414000654</ext-link></mixed-citation></ref><ref id="B152"><mixed-citation xmlns:xlink="http://www.w3.org/1999/xlink" xlink:type="simple">
          <institution xlink:type="simple">ICZN</institution> (<institution xlink:type="simple">International Commission on Zoological Nomenclature</institution>) (<year>1998</year>) Opinion 1895. <italic><tp:taxon-name><tp:taxon-name-part taxon-name-part-type="genus">Riisea</tp:taxon-name-part></tp:taxon-name></italic> and <italic><tp:taxon-name><tp:taxon-name-part taxon-name-part-type="species">riisei</tp:taxon-name-part></tp:taxon-name></italic> Duchassaing &amp; Michelotti, 1860 (<tp:taxon-name><tp:taxon-name-part taxon-name-part-type="phylum">Cnidaria</tp:taxon-name-part></tp:taxon-name>, <tp:taxon-name><tp:taxon-name-part taxon-name-part-type="class">Anthozoa</tp:taxon-name-part></tp:taxon-name>): conserved as the correct original spellings of generic and specific names based on the surname Riise. Bulletin of Zoological Nomenclature 55(2): 121–122. [30 Jun 1998 (issue front cover)]</mixed-citation></ref><ref id="B22"><mixed-citation xmlns:xlink="http://www.w3.org/1999/xlink" xlink:type="simple">
          <person-group><name name-style="western"><surname>Bayer</surname><given-names>FM</given-names></name><name name-style="western"><surname>Grasshoff</surname><given-names>M</given-names></name></person-group> (<year>1997</year>) Case 2940. <italic><tp:taxon-name><tp:taxon-name-part taxon-name-part-type="genus">Riisea</tp:taxon-name-part></tp:taxon-name></italic> and <italic><tp:taxon-name><tp:taxon-name-part taxon-name-part-type="species">riisei</tp:taxon-name-part></tp:taxon-name></italic> Duchassaing &amp; Michelotti, 1860 (<tp:taxon-name><tp:taxon-name-part taxon-name-part-type="phylum">Cnidaria</tp:taxon-name-part></tp:taxon-name>, <tp:taxon-name><tp:taxon-name-part taxon-name-part-type="class">Anthozoa</tp:taxon-name-part></tp:taxon-name>): proposed conservation as the correct original spellings of generic and specific names based on the surname Riise. Bulletin of Zoological Nomenclature 54(1): 11–13. [26 Mar 1997 (issue front cover)] <ext-link xlink:type="simple" ext-link-type="doi" xlink:href="10.5962/bhl.part.55">https://doi.org/10.5962/bhl.part.55</ext-link></mixed-citation></ref><ref id="B185"><mixed-citation xmlns:xlink="http://www.w3.org/1999/xlink" xlink:type="simple">
          <person-group><name name-style="western"><surname>McCrady</surname><given-names>J</given-names></name></person-group> (<year>1857–1859</year>) Gymnopthalmata of Charleston Harbor. Proceedings of the Elliott Society of Natural History of Charleston 1: 103–221, pls. 8–12. [15 Sep 1857 (pp. 103–104), 11 May 1859 (pp. 105–221) (Calder et al. 1992: 288; Gentry 1992: 288, 289); also issued as a separate with pagination pp. i–iii, 1–119 (Gentry 1992: 289)]</mixed-citation></ref><ref id="B260"><mixed-citation xmlns:xlink="http://www.w3.org/1999/xlink" xlink:type="simple">
          <person-group><name name-style="western"><surname>Schuchert</surname><given-names>P</given-names></name></person-group> (<year>2010</year>) The European athecate hydroids and their medusae (<tp:taxon-name><tp:taxon-name-part taxon-name-part-type="class">Hydrozoa</tp:taxon-name-part></tp:taxon-name>, <tp:taxon-name><tp:taxon-name-part taxon-name-part-type="phylum">Cnidaria</tp:taxon-name-part></tp:taxon-name>): <tp:taxon-name><tp:taxon-name-part taxon-name-part-type="family">Capitata</tp:taxon-name-part></tp:taxon-name> Part 2. Revue Suisse de Zoologie 117(3): 337–555. [Sep 2010 (p. 337)]</mixed-citation></ref><ref id="B295"><mixed-citation xmlns:xlink="http://www.w3.org/1999/xlink" xlink:type="simple">
          <person-group><name name-style="western"><surname>Verrill</surname><given-names>AE</given-names></name></person-group> (<year>1900</year>) Additions to the <tp:taxon-name><tp:taxon-name-part taxon-name-part-type="class">Anthozoa</tp:taxon-name-part></tp:taxon-name> and <tp:taxon-name><tp:taxon-name-part taxon-name-part-type="class">Hydrozoa</tp:taxon-name-part></tp:taxon-name> of the Bermudas. Transactions of the Connecticut Academy of Arts and Sciences 10(2): 551–572, pls. 67–69. <ext-link xlink:type="simple" ext-link-type="doi" xlink:href="10.5962/bhl.part.7033">https://doi.org/10.5962/bhl.part.7033</ext-link></mixed-citation></ref><ref id="B297"><mixed-citation xmlns:xlink="http://www.w3.org/1999/xlink" xlink:type="simple">
          <person-group><name name-style="western"><surname>Volpi</surname><given-names>C</given-names></name><name name-style="western"><surname>Benvenuti</surname><given-names>D</given-names></name></person-group> (<year>2003</year>) The Duchassaing &amp; Michelotti collection of Caribbean corals: status of the types and location of the specimens. Atti della Societa Italiana di Scienze Naturali e del Museo Civico di Storia Naturale de Milano 144(1): 51–74. [Jun 2003 (p. 51)]</mixed-citation></ref><ref id="B296"><mixed-citation xmlns:xlink="http://www.w3.org/1999/xlink" xlink:type="simple">
          <person-group><name name-style="western"><surname>Verrill</surname><given-names>AE</given-names></name></person-group> (<year>1907</year>) The Bermuda Islands. Part IV.—Geology and Paleontology, and Part V.—An Account of the Coral Reefs. Transactions of the Connecticut Academy of Arts and Sciences 12(2): 45–347, pls. 16–40.</mixed-citation></ref><ref id="B186"><mixed-citation xmlns:xlink="http://www.w3.org/1999/xlink" xlink:type="simple">
          <person-group><name name-style="western"><surname>McMurrich</surname><given-names>JP</given-names></name></person-group> (<year>1889</year>) A contribution to the actinology of the Bermudas. Proceedings of the Academy of Natural Sciences of Philadelphia 41(1): 102–126, pls. 6–7. [18 Jun 1889 (<italic>verso</italic> of title-page; also Dickinson et al. 2011: table 58)]</mixed-citation></ref><ref id="B277"><mixed-citation xmlns:xlink="http://www.w3.org/1999/xlink" xlink:type="simple">
          <person-group><name name-style="western"><surname>Stechow</surname><given-names>E</given-names></name></person-group> (<year>1919</year>) [Extract of] Neue Ergebnisse auf dem Gebiete der Hydroidenforschung. Gessellschaft für Morphologie und Physiologie in München. (Eigener Bericht.) Sitzung vom 15 Juli 1919. Münchener Medizinische Wochenschrift 66(30): 852–853. [25 Jul 1919 (p. 852)]</mixed-citation></ref><ref id="B35"><mixed-citation xmlns:xlink="http://www.w3.org/1999/xlink" xlink:type="simple">
          <person-group><name name-style="western"><surname>Brook</surname><given-names>G</given-names></name></person-group> (<year>1889</year>) Report on the <tp:taxon-name><tp:taxon-name-part taxon-name-part-type="order">Antipatharia</tp:taxon-name-part></tp:taxon-name> collected by H.M.S. <italic>Challenger</italic>. In: Report of the Scientific Results of the Voyage of H.M.S. Challenger During the Years 1873–76, Under the Command of Captain George S. Nares, R.N., F.R.S. and the Late Captain Frank Tourle Thomson, R.N. Prepared Under the Superintendence of the Late Sir C. Wyville Thomson, Knt., F.R.S., &amp;c. Regius Professor of Natural History in the University of Edinburgh Director of the Civilian Scientific Staff on Board and Now of John Murray, LL.D., Ph.D., &amp;c. One of the the Naturalists of the Expedition. Zoology—Vol. XXXII. Her Majesty’s Government, Edinburgh, part 80: 1–222, pls. 1–15. [8 Nov 1889 (Low and Evenhuis 2013: 419)]</mixed-citation></ref><ref id="B23"><mixed-citation xmlns:xlink="http://www.w3.org/1999/xlink" xlink:type="simple">
          <person-group><name name-style="western"><surname>Bell</surname><given-names>FJ</given-names></name></person-group> (<year>1891</year>) Contributions to our knowledge of the antipatharian corals. Transactions of the Zoological Society of London 13(2): 87–92, pls. 11–12. [Apr 1891 (p. 87)]</mixed-citation></ref><ref id="B42"><mixed-citation xmlns:xlink="http://www.w3.org/1999/xlink" xlink:type="simple">
          <person-group><name name-style="western"><surname>Carlgren</surname><given-names>O</given-names></name></person-group> (<year>1895</year>) Ueber de Gattung <italic><tp:taxon-name><tp:taxon-name-part taxon-name-part-type="genus">Gerardia</tp:taxon-name-part></tp:taxon-name></italic> Lac.-Duth. Öfversigt af Kongl. Vetenskaps-Akademiens Förhandlingar 52(5): 319–334.</mixed-citation></ref><ref id="B243"><mixed-citation xmlns:xlink="http://www.w3.org/1999/xlink" xlink:type="simple">
          <person-group><name name-style="western"><surname>Roche</surname><given-names>J</given-names></name><name name-style="western"><surname>Tixier-Durivault</surname><given-names>A</given-names></name></person-group> (<year>1951</year>) Rapports des Gerardiides avec les Zoanthides et les Antipathaires. Bulletin du Muséum d’Histoire naturelle, Paris, (2) 23(4): 402–409.</mixed-citation></ref><ref id="B156"><mixed-citation xmlns:xlink="http://www.w3.org/1999/xlink" xlink:type="simple">
          <person-group><name name-style="western"><surname>Imperato</surname><given-names>F</given-names></name></person-group> (<year>1599</year>) Dell’historia natvrale di Ferrante Imperanto Napolitano. Libri XXVIII. Nella qvale ordinatamenta si tratta della diusersa condition di miniere, e pietre. Con alcune historie di Piante, &amp; Animali; sin’hera non date in luce. Con privilegio. Stamparia à Porta Reale, Napoli, [xxii] + 791 pp., frontispiece.</mixed-citation></ref><ref id="B108"><mixed-citation xmlns:xlink="http://www.w3.org/1999/xlink" xlink:type="simple">
          <person-group><name name-style="western"><surname>Garencieres</surname><given-names>T</given-names></name></person-group> (<year>1676</year>) The Admirable Virtues, and Wonderful Effects of the True and Genuine Tincture of Coral, in Physick; Grounded Upon Reason, Established by Experience, and Confirmed by Authentical Authors in All Ages. Never Found Plainly Till Now. Samuel Sprint, London, [vii] + 83 pp.</mixed-citation></ref><ref id="B131"><mixed-citation xmlns:xlink="http://www.w3.org/1999/xlink" xlink:type="simple">
          <person-group><name name-style="western"><surname>Haime</surname><given-names>J</given-names></name></person-group> (<year>1849</year>) Note sur le polypiéroïde d’un <italic><tp:taxon-name><tp:taxon-name-part taxon-name-part-type="genus">Leiopathes</tp:taxon-name-part> <tp:taxon-name-part taxon-name-part-type="species">glaberrima</tp:taxon-name-part></tp:taxon-name></italic>. Annales des Sciences Naturelles, comprenant la zoologie, la botanique, l’anatomie et la physiologie compares des duex règnes, et l’histoire des corps organises fossiles (3) 12: 224–226. [Oct ? 1849 (signature, p. 225)]</mixed-citation></ref><ref id="B196"><mixed-citation xmlns:xlink="http://www.w3.org/1999/xlink" xlink:type="simple">
          <person-group><name name-style="western"><surname>Nardo</surname><given-names>GD</given-names></name></person-group> (<year>1844</year>) Distribuzione naturale in ordini, famiglie e generi della Classe dei Zoofitarj (Blainville). In: Sezione di Zoologica, Anatomia comparata e Fisiologia. Atti della Quinta Unione degli Scienziati italiani, tenuta in Lucca, nel settembre del MDCCCXLIII. Giusti, Lucca, 430–435.</mixed-citation></ref><ref id="B166"><mixed-citation xmlns:xlink="http://www.w3.org/1999/xlink" xlink:type="simple">
          <person-group><name name-style="western"><surname>Lacaze-Duthiers</surname><given-names>H</given-names></name></person-group> (<year>1864a</year>) Mémoire sur les Antipathaires, genre <italic><tp:taxon-name><tp:taxon-name-part taxon-name-part-type="genus">Gerardia</tp:taxon-name-part></tp:taxon-name></italic> (L.D.). In: Séance du lundi 11 juillet 1864. Présidence de M. Morin. Comptes Rendus hebdomadaires des Séances de l’Académie des Sciences 59(2): 86–89. [&gt; 11 Jul 1864 (date of <italic>Séance</italic>, p. 86); &lt; 17 Aug 1864 (p. 333 of same volume states that issue no. 4 of the same volume had already been published; see also Dickinson et al. 2011: 193, 194)]</mixed-citation></ref><ref id="B197"><mixed-citation xmlns:xlink="http://www.w3.org/1999/xlink" xlink:type="simple">
          <person-group><name name-style="western"><surname>Nardo</surname><given-names>GD</given-names></name></person-group> (<year>1877</year>) Sull’ Antipate dell’ Adriatico. Memoria postuma del Celebre Vitaliano Donati sfuggia all’Occhio dei Naturalisti. Atti del Reale Instituto Veneto di Scienze, Lettere ed Arti (5) 3: 673–678.</mixed-citation></ref><ref id="B202"><mixed-citation xmlns:xlink="http://www.w3.org/1999/xlink" xlink:type="simple">
          <person-group><name name-style="western"><surname>Ocaña</surname><given-names>O</given-names></name><name name-style="western"><surname>Brito</surname><given-names>A</given-names></name><name name-style="western"><surname>Núñez</surname><given-names>J</given-names></name><name name-style="western"><surname>Bacallado</surname><given-names>JJ</given-names></name></person-group> (<year>1995</year>) Redescripción de <italic><tp:taxon-name><tp:taxon-name-part taxon-name-part-type="genus">Gerardia</tp:taxon-name-part> <tp:taxon-name-part taxon-name-part-type="species">savaglia</tp:taxon-name-part></tp:taxon-name></italic> (Bertoloni, 1819) (<tp:taxon-name><tp:taxon-name-part taxon-name-part-type="class">Anthozoa</tp:taxon-name-part></tp:taxon-name>: <tp:taxon-name><tp:taxon-name-part taxon-name-part-type="order">Zoantharia</tp:taxon-name-part></tp:taxon-name>: <tp:taxon-name><tp:taxon-name-part taxon-name-part-type="family">Gerardiidae</tp:taxon-name-part></tp:taxon-name>). Vieraea 24: 153–164. [Dec 1995 (p. 153)]</mixed-citation></ref><ref id="B201"><mixed-citation xmlns:xlink="http://www.w3.org/1999/xlink" xlink:type="simple">
          <person-group><name name-style="western"><surname>Ocaña</surname><given-names>O</given-names></name><name name-style="western"><surname>Brito</surname><given-names>A</given-names></name></person-group> (<year>2004</year>) A review of <tp:taxon-name><tp:taxon-name-part taxon-name-part-type="family">Gerardiidae</tp:taxon-name-part></tp:taxon-name> (<tp:taxon-name><tp:taxon-name-part taxon-name-part-type="class">Anthozoa</tp:taxon-name-part></tp:taxon-name>: <tp:taxon-name><tp:taxon-name-part taxon-name-part-type="order">Zoantharia</tp:taxon-name-part></tp:taxon-name>) from the Macaronesian islands and the Mediterranean Sea with the description of a new species. Revista de la Academia Canaria de Ciencias 15(3–4): 159–189. [Aug 2004 (p. 159)]</mixed-citation></ref><ref id="B269"><mixed-citation xmlns:xlink="http://www.w3.org/1999/xlink" xlink:type="simple">
          <person-group><name name-style="western"><surname>Sinniger</surname><given-names>F</given-names></name><name name-style="western"><surname>Montoya-Burgos</surname><given-names>JI</given-names></name><name name-style="western"><surname>Chevaldonné</surname><given-names>P</given-names></name><name name-style="western"><surname>Pawlowski</surname><given-names>J</given-names></name></person-group> (<year>2005</year>) Phylogeny of the order <tp:taxon-name><tp:taxon-name-part taxon-name-part-type="order">Zoantharia</tp:taxon-name-part></tp:taxon-name> (<tp:taxon-name><tp:taxon-name-part taxon-name-part-type="class">Anthozoa</tp:taxon-name-part></tp:taxon-name>, <tp:taxon-name><tp:taxon-name-part taxon-name-part-type="subclass">Hexacorallia</tp:taxon-name-part></tp:taxon-name>) based on the mitochondrial ribosomal genes. Marine Biology 147(5): 1121–1128. <ext-link xlink:type="simple" ext-link-type="doi" xlink:href="10.1007/s00227-005-0016-3">https://doi.org/10.1007/s00227-005-0016-3</ext-link></mixed-citation></ref><ref id="B203"><mixed-citation xmlns:xlink="http://www.w3.org/1999/xlink" xlink:type="simple">
          <person-group><name name-style="western"><surname>Ocaña</surname><given-names>O</given-names></name><name name-style="western"><surname>Brito</surname><given-names>A</given-names></name><name name-style="western"><surname>González</surname><given-names>G</given-names></name><name name-style="western"><surname>Herrera</surname><given-names>R</given-names></name></person-group> (<year>2007</year>) Additions in relation to <tp:taxon-name><tp:taxon-name-part taxon-name-part-type="family">Gerardiidae</tp:taxon-name-part></tp:taxon-name> from the Macaronesian waters and the Mediterranean Sea (<tp:taxon-name><tp:taxon-name-part taxon-name-part-type="class">Anthozoa</tp:taxon-name-part></tp:taxon-name>: <tp:taxon-name><tp:taxon-name-part taxon-name-part-type="order">Zoantharia</tp:taxon-name-part></tp:taxon-name>). Vieraea 35: 163–168. [Oct 2007 (p. 163)]</mixed-citation></ref><ref id="B213"><mixed-citation xmlns:xlink="http://www.w3.org/1999/xlink" xlink:type="simple">
          <person-group><name name-style="western"><surname>Poche</surname><given-names>F</given-names></name></person-group> (<year>1914</year>) Das System der <tp:taxon-name><tp:taxon-name-part taxon-name-part-type="phylum">Coelenterata</tp:taxon-name-part></tp:taxon-name>. Archiv für Naturgeschichte 80A(5): 47–128. [Jul 1914 (issue wrapper)]</mixed-citation></ref><ref id="B273"><mixed-citation xmlns:xlink="http://www.w3.org/1999/xlink" xlink:type="simple">
          <person-group><name name-style="western"><surname>Sinniger</surname><given-names>F</given-names></name><name name-style="western"><surname>Ocaña</surname><given-names>OV</given-names></name><name name-style="western"><surname>Baco</surname><given-names>AR</given-names></name></person-group> (<year>2013</year>) Diversity of zoanthids (<tp:taxon-name><tp:taxon-name-part taxon-name-part-type="class">Anthozoa</tp:taxon-name-part></tp:taxon-name>: <tp:taxon-name><tp:taxon-name-part taxon-name-part-type="subclass">Hexacorallia</tp:taxon-name-part></tp:taxon-name>) on Hawaiian seamounts: description of the Hawaiian gold coral and additional zoanthids. PLoS ONE 8(1): e52607 (pp. [1]–[13]). [9 Jan 2013 (p. [1])]</mixed-citation></ref><ref id="B290"><mixed-citation xmlns:xlink="http://www.w3.org/1999/xlink" xlink:type="simple">
          <person-group><name name-style="western"><surname>Verrill</surname><given-names>AE</given-names></name></person-group> (<year>1868–1871</year>) Review of the corals and polyps of the West Coast of America. Transactions of the Connecticut Academy of Arts and Sciences 1(2): 377–567, 611–613, pls. 5–10. [Apr ? 1868 (pp. 377–390), Jun ? 1868 (pp. 391–398), Jul ? 1868 (pp. 399–414), Dec ? 1868 (pp. 415–422), Jan ? 1869 (pp. 423–454), Feb ? 1869 (pp. 455–478), Mar ? 1869 (pp. 479–502), Apr ? 1870 (pp. 503–518), Nov ? 1870 (pp. 519–534), Dec ? 1870 (pp. 535–558), Feb ? 1871 (pp. 559–567), Mar ? 1871 (pp. 611–613) (year-dates from Fisher (1893: 133–135); month-dates from page signatures; see also unnumbered prefatory note in Verrill 1871); reprinted with changes as Verrill (1869–1871)]</mixed-citation></ref><ref id="B138"><mixed-citation xmlns:xlink="http://www.w3.org/1999/xlink" xlink:type="simple">
          <person-group><name name-style="western"><surname>Hertwig</surname><given-names>R</given-names></name></person-group> (<year>1882</year>) Report on the <tp:taxon-name><tp:taxon-name-part taxon-name-part-type="order">Actiniaria</tp:taxon-name-part></tp:taxon-name> dredged by H.M.S. <italic>Challenger</italic> during the years 1873–1876. In: Report of the Scientific Results of the Voyage of H.M.S. Challenger During the Years 1873–76, Under the Command of Captain George S. Nares, R.N., F.R.S. and the Late Captain Frank Tourle Thomson, R.N. Prepared Under the Superintendence of the Late Sir C. Wyville Thomson, Knt., F.R.S., &amp;c. Regius Professor of Natural History in the University of Edinburgh Director of the Civilian Scientific Staff on Board and Now of John Murray, LL.D., Ph.D., &amp;c. One of the the Naturalists of the Expedition. Zoology—Vol. VI. Her Majesty’s Government, Edinburgh, part 15: 1–136, pls. 1–14. [31 Dec 1882 (Low and Evenhuis 2013: 409)]</mixed-citation></ref><ref id="B250"><mixed-citation xmlns:xlink="http://www.w3.org/1999/xlink" xlink:type="simple">
          <person-group><name name-style="western"><surname>Ryland</surname><given-names>JS</given-names></name><name name-style="western"><surname>Putron</surname><given-names>S de</given-names></name><name name-style="western"><surname>Scheltema</surname><given-names>RS</given-names></name><name name-style="western"><surname>Chimonides</surname><given-names>PJ</given-names></name><name name-style="western"><surname>Zhadan</surname><given-names>DG</given-names></name></person-group> (<year>2000</year>) Semper’s (zoanthid) larvae: pelagic life, parentage and other problems. In: Jones MB, Azevedo JMN, Neto AI, Costa AC, Frias Martins AM (Eds) Island, Ocean and Deep-Sea Biology. Hydrobiologia 440: 191–198. <ext-link xlink:type="simple" ext-link-type="doi" xlink:href="10.1023/A:1004171127777">https://doi.org/10.1023/A:1004171127777</ext-link></mixed-citation></ref><ref id="B235"><mixed-citation xmlns:xlink="http://www.w3.org/1999/xlink" xlink:type="simple">
          <person-group><name name-style="western"><surname>Reimer</surname><given-names>JD</given-names></name><name name-style="western"><surname>Lin</surname><given-names>M</given-names></name><name name-style="western"><surname>Fujii</surname><given-names>T</given-names></name><name name-style="western"><surname>Lane</surname><given-names>DJW</given-names></name><name name-style="western"><surname>Hoeksema</surname><given-names>BW</given-names></name></person-group> (<year>2012b</year>) The phylogenetic position of the solitary zoanthid genus <italic><tp:taxon-name><tp:taxon-name-part taxon-name-part-type="genus">Sphenopus</tp:taxon-name-part></tp:taxon-name></italic> (<tp:taxon-name><tp:taxon-name-part taxon-name-part-type="phylum">Cnidaria</tp:taxon-name-part></tp:taxon-name>: <tp:taxon-name><tp:taxon-name-part taxon-name-part-type="subclass">Hexacorallia</tp:taxon-name-part></tp:taxon-name>). Contributions to Zoology 81(1): 43–54.</mixed-citation></ref><ref id="B157"><mixed-citation xmlns:xlink="http://www.w3.org/1999/xlink" xlink:type="simple">
          <person-group><name name-style="western"><surname>Irei</surname><given-names>Y</given-names></name><name name-style="western"><surname>Sinniger</surname><given-names>F</given-names></name><name name-style="western"><surname>Reimer</surname><given-names>JD</given-names></name></person-group> (<year>2015</year>) Descriptions of two azooxanthellate <italic><tp:taxon-name><tp:taxon-name-part taxon-name-part-type="genus">Palythoa</tp:taxon-name-part></tp:taxon-name></italic> (Order <tp:taxon-name><tp:taxon-name-part taxon-name-part-type="order">Zoantharia</tp:taxon-name-part></tp:taxon-name>: Subclass <tp:taxon-name><tp:taxon-name-part taxon-name-part-type="subclass">Hexacorallia</tp:taxon-name-part></tp:taxon-name>) species from the Ryukyu Archipelago, southern Japan. ZooKeys 478: 1–26. <ext-link xlink:type="simple" ext-link-type="doi" xlink:href="10.3897/zookeys.478.8512">https://doi.org/10.3897/zookeys.478.8512</ext-link></mixed-citation></ref><ref id="B21"><mixed-citation xmlns:xlink="http://www.w3.org/1999/xlink" xlink:type="simple">
          <person-group><name name-style="western"><surname>Barel</surname><given-names>CDN</given-names></name><name name-style="western"><surname>Kramers</surname><given-names>PGN</given-names></name></person-group> (<year>1977</year>) A survey of the echinoderm associates of the north-east Atlantic area. Zoologische Verhandelingen Leiden 156(1): 1–159.</mixed-citation></ref><ref id="B200"><mixed-citation xmlns:xlink="http://www.w3.org/1999/xlink" xlink:type="simple">
          <person-group><name name-style="western"><surname>Ng</surname><given-names>PKL</given-names></name><name name-style="western"><surname>Low</surname><given-names>MEY</given-names></name></person-group> (<year>2010</year>) On the generic nomenclature of nine brachyuran names, with four replacement names and two <italic>nomina protecta</italic> (<tp:taxon-name><tp:taxon-name-part taxon-name-part-type="subphylum">Crustacea</tp:taxon-name-part></tp:taxon-name>: <tp:taxon-name><tp:taxon-name-part taxon-name-part-type="order">Decapoda</tp:taxon-name-part></tp:taxon-name>). Zootaxa 2489: 34–46.</mixed-citation></ref><ref id="B137"><mixed-citation xmlns:xlink="http://www.w3.org/1999/xlink" xlink:type="simple">
          <person-group><name name-style="western"><surname>Herberts</surname><given-names>C</given-names></name></person-group> (<year>1972</year>) Etude systématique de quelques zoanthaires tempérés et tropicaux. Tethys, (Supplément) 3: 69–156.</mixed-citation></ref><ref id="B210"><mixed-citation xmlns:xlink="http://www.w3.org/1999/xlink" xlink:type="simple">
          <person-group><name name-style="western"><surname>Pax</surname><given-names>F</given-names></name><name name-style="western"><surname>Müller</surname><given-names>I</given-names></name></person-group> (<year>1957</year>) Zoantharien aus Viet-Nam. Mémoires du Museum national d’Histoire naturelle (A) 16(1): 1–40, pls. 1–13. [Jul 1957 (p. 40)]</mixed-citation></ref><ref id="B195"><mixed-citation xmlns:xlink="http://www.w3.org/1999/xlink" xlink:type="simple">
          <person-group><name name-style="western"><surname>Nagabhushanam</surname><given-names>AK</given-names></name><name name-style="western"><surname>Jothinayagam</surname><given-names>JT</given-names></name></person-group> (<year>1982</year>) Observations on the zoanthid, <italic><tp:taxon-name><tp:taxon-name-part taxon-name-part-type="genus">Sphenopus</tp:taxon-name-part> <tp:taxon-name-part taxon-name-part-type="species">marsupialis</tp:taxon-name-part></tp:taxon-name></italic> (Gmelin) (<tp:taxon-name><tp:taxon-name-part taxon-name-part-type="class">Anthozoa</tp:taxon-name-part></tp:taxon-name>: <tp:taxon-name><tp:taxon-name-part taxon-name-part-type="order">Zoanthidea</tp:taxon-name-part></tp:taxon-name>: <tp:taxon-name><tp:taxon-name-part taxon-name-part-type="family">Sphenopidae</tp:taxon-name-part></tp:taxon-name>), along the southeast coast of India, with notes on its behaviour in aquaria. Records of the Zoological Survey of India 80(1–2): 17–26.</mixed-citation></ref><ref id="B249"><mixed-citation xmlns:xlink="http://www.w3.org/1999/xlink" xlink:type="simple">
          <person-group><name name-style="western"><surname>Ryland</surname><given-names>JS</given-names></name><name name-style="western"><surname>Lancaster</surname><given-names>JE</given-names></name></person-group> (<year>2004</year>) A review of zoanthid nematocyst types and their population structute. In: Fautin DG, Westfall JA, Cartwright P, Daly M, Wyttenbach CR (Eds) Coelenterate Biology 2003: Trends in Research on <tp:taxon-name><tp:taxon-name-part taxon-name-part-type="phylum">Cnidaria</tp:taxon-name-part></tp:taxon-name> and <tp:taxon-name><tp:taxon-name-part taxon-name-part-type="phylum">Ctenophora</tp:taxon-name-part></tp:taxon-name>. Hydrobiologia 530–531: 179–187.</mixed-citation></ref><ref id="B248"><mixed-citation xmlns:xlink="http://www.w3.org/1999/xlink" xlink:type="simple">
          <person-group><name name-style="western"><surname>Ryland</surname><given-names>JS</given-names></name><name name-style="western"><surname>Westphalen</surname><given-names>D</given-names></name></person-group> (<year>2004</year>) The reproductive biology of <italic><tp:taxon-name><tp:taxon-name-part taxon-name-part-type="genus">Parazoanthus</tp:taxon-name-part> <tp:taxon-name-part taxon-name-part-type="species">parasiticus</tp:taxon-name-part></tp:taxon-name></italic> (<tp:taxon-name><tp:taxon-name-part taxon-name-part-type="subclass">Hexacorallia</tp:taxon-name-part></tp:taxon-name>: <tp:taxon-name><tp:taxon-name-part taxon-name-part-type="order">Zoanthidea</tp:taxon-name-part></tp:taxon-name>) in Bermuda. In: Fautin DG, Westfall JA, Cartwright P, Daly M, Wyttenbach CR (eds). Coelenterate Biology 2003: Trends in Research on <tp:taxon-name><tp:taxon-name-part taxon-name-part-type="phylum">Cnidaria</tp:taxon-name-part></tp:taxon-name> and <tp:taxon-name><tp:taxon-name-part taxon-name-part-type="phylum">Ctenophora</tp:taxon-name-part></tp:taxon-name>. Hydrobiologia 530–531: 411–419.</mixed-citation></ref><ref id="B251"><mixed-citation xmlns:xlink="http://www.w3.org/1999/xlink" xlink:type="simple">
          <person-group><name name-style="western"><surname>Ryland</surname><given-names>JS</given-names></name><name name-style="western"><surname>Brasseur</surname><given-names>MM</given-names></name><name name-style="western"><surname>Lancaster</surname><given-names>JE</given-names></name></person-group> (<year>2004</year>) Use of cnidae in taxonomy: implications from a study of <italic><tp:taxon-name><tp:taxon-name-part taxon-name-part-type="genus">Acrozanthus</tp:taxon-name-part> <tp:taxon-name-part taxon-name-part-type="species">australiae</tp:taxon-name-part></tp:taxon-name></italic> (<tp:taxon-name><tp:taxon-name-part taxon-name-part-type="subclass">Hexacorallia</tp:taxon-name-part></tp:taxon-name>, <tp:taxon-name><tp:taxon-name-part taxon-name-part-type="order">Zoanthidea</tp:taxon-name-part></tp:taxon-name>). Journal of Natural History 38(10): 1193–1223. <ext-link xlink:type="simple" ext-link-type="doi" xlink:href="10.1080/0022293031000155179">https://doi.org/10.1080/0022293031000155179</ext-link></mixed-citation></ref><ref id="B65"><mixed-citation xmlns:xlink="http://www.w3.org/1999/xlink" xlink:type="simple">
          <person-group><name name-style="western"><surname>Daly</surname><given-names>M</given-names></name><name name-style="western"><surname>Brugler</surname><given-names>MR</given-names></name><name name-style="western"><surname>Cartwright</surname><given-names>P</given-names></name><name name-style="western"><surname>Collins</surname><given-names>AG</given-names></name><name name-style="western"><surname>Dawson</surname><given-names>MN</given-names></name><name name-style="western"><surname>Fautin</surname><given-names>DG</given-names></name><name name-style="western"><surname>France</surname><given-names>SC</given-names></name><name name-style="western"><surname>McFadden</surname><given-names>CS</given-names></name><name name-style="western"><surname>Opresko</surname><given-names>DM</given-names></name><name name-style="western"><surname>Rodriguez</surname><given-names>E</given-names></name><name name-style="western"><surname>Romano</surname><given-names>SL</given-names></name><name name-style="western"><surname>Stake</surname><given-names>JL</given-names></name></person-group> (<year>2007</year>) The phylum <tp:taxon-name><tp:taxon-name-part taxon-name-part-type="phylum">Cnidaria</tp:taxon-name-part></tp:taxon-name>: a review of phylogenetic patterns and diversity 300 years after Linnaeus. Zootaxa 1668: 127–182.</mixed-citation></ref><ref id="B270"><mixed-citation xmlns:xlink="http://www.w3.org/1999/xlink" xlink:type="simple">
          <person-group><name name-style="western"><surname>Sinniger</surname><given-names>F</given-names></name><name name-style="western"><surname>Reimer</surname><given-names>JD</given-names></name><name name-style="western"><surname>Pawlowski</surname><given-names>J</given-names></name></person-group> (<year>2008</year>) Potential of DNA sequences to identify zoanthids (<tp:taxon-name><tp:taxon-name-part taxon-name-part-type="phylum">Cnidaria</tp:taxon-name-part></tp:taxon-name>:<tp:taxon-name><tp:taxon-name-part taxon-name-part-type="order">Zoantharia</tp:taxon-name-part></tp:taxon-name>). Zoological Science 25: 1253–1260. <ext-link xlink:type="simple" ext-link-type="doi" xlink:href="10.2108/zsj.25.1253">https://doi.org/10.2108/zsj.25.1253</ext-link></mixed-citation></ref><ref id="B96"><mixed-citation xmlns:xlink="http://www.w3.org/1999/xlink" xlink:type="simple">
          <person-group><name name-style="western"><surname>Fautin</surname><given-names>DG</given-names></name><name name-style="western"><surname>Daly</surname><given-names>M</given-names></name></person-group> (<year>2009</year>) Actinaria, <tp:taxon-name><tp:taxon-name-part taxon-name-part-type="order">Corallimorpharia</tp:taxon-name-part></tp:taxon-name>, and <tp:taxon-name><tp:taxon-name-part taxon-name-part-type="order">Zoanthidea</tp:taxon-name-part></tp:taxon-name> (<tp:taxon-name><tp:taxon-name-part taxon-name-part-type="phylum">Cnidaria</tp:taxon-name-part></tp:taxon-name>) of the Gulf of Mexico. pp. 349–357. In: Felder DL, Camp DK (Eds) Gulf of Mexico. Origins, Waters and Biota. Volume 1, Biodiversity. Texas A &amp; M University Press, College Station, Texas, xix + 1393 pp.</mixed-citation></ref><ref id="B69"><mixed-citation xmlns:xlink="http://www.w3.org/1999/xlink" xlink:type="simple">
          <person-group><name name-style="western"><surname>Del Mónaco</surname><given-names>C</given-names></name><name name-style="western"><surname>Narciso</surname><given-names>S</given-names></name><name name-style="western"><surname>Alfonso</surname><given-names>F</given-names></name><name name-style="western"><surname>Giménez</surname><given-names>E</given-names></name><name name-style="western"><surname>Bustillos</surname><given-names>F</given-names></name></person-group> (<year>2010</year>) Evaluación de las comunidades de corales y peces de algunos arrecifes de la isla La Tortuga y cayos adyacentes, Venezuela. Boletín del Centro de Investigaciones Biológicas 44(3): 353–376.</mixed-citation></ref><ref id="B222"><mixed-citation xmlns:xlink="http://www.w3.org/1999/xlink" xlink:type="simple">
          <person-group><name name-style="western"><surname>Reimer</surname><given-names>JD</given-names></name><name name-style="western"><surname>Sinniger</surname><given-names>F</given-names></name></person-group> (<year>2010</year>) Unexpected diversity in Canadian Pacific zoanthids (<tp:taxon-name><tp:taxon-name-part taxon-name-part-type="phylum">Cnidaria</tp:taxon-name-part></tp:taxon-name>: <tp:taxon-name><tp:taxon-name-part taxon-name-part-type="class">Anthozoa</tp:taxon-name-part></tp:taxon-name>: <tp:taxon-name><tp:taxon-name-part taxon-name-part-type="subclass">Hexacorallia</tp:taxon-name-part></tp:taxon-name>): a molecular examination and description of a new species from the waters of British Columbia. Marine Biodiversity 40(4): 249–260. <ext-link xlink:type="simple" ext-link-type="doi" xlink:href="10.1007/s12526-010-0045-0">https://doi.org/10.1007/s12526-010-0045-0</ext-link></mixed-citation></ref><ref id="B231"><mixed-citation xmlns:xlink="http://www.w3.org/1999/xlink" xlink:type="simple">
          <person-group><name name-style="western"><surname>Reimer</surname><given-names>JD</given-names></name><name name-style="western"><surname>Nakachi</surname><given-names>S</given-names></name><name name-style="western"><surname>Hirose</surname><given-names>M</given-names></name><name name-style="western"><surname>Hirose</surname><given-names>E</given-names></name><name name-style="western"><surname>Hashiguchi</surname><given-names>S</given-names></name></person-group> (<year>2010c</year>) Using hydrofluoric acid for morphological investigations of zoanthids (<tp:taxon-name><tp:taxon-name-part taxon-name-part-type="phylum">Cnidaria</tp:taxon-name-part></tp:taxon-name>: <tp:taxon-name><tp:taxon-name-part taxon-name-part-type="class">Anthozoa</tp:taxon-name-part></tp:taxon-name>): a critical assessment of methodology and necessity. Marine Biotechnology 12(5): 605–617. <ext-link xlink:type="simple" ext-link-type="doi" xlink:href="10.1007/s10126-009-9249-3">https://doi.org/10.1007/s10126-009-9249-3</ext-link></mixed-citation></ref><ref id="B282"><mixed-citation xmlns:xlink="http://www.w3.org/1999/xlink" xlink:type="simple">
          <person-group><name name-style="western"><surname>Swain</surname><given-names>TD</given-names></name></person-group> (<year>2010</year>) Evolutionary transitions in symbioses: dramatic reductions in bathymetric and geographic ranges of <tp:taxon-name><tp:taxon-name-part taxon-name-part-type="order">Zoanthidea</tp:taxon-name-part></tp:taxon-name> coincide with loss of symbioses with invertebrates. Molecular Ecology 19(12): 2587–598. <ext-link xlink:type="simple" ext-link-type="doi" xlink:href="10.1111/j.1365-294x.2010.04672.x">https://doi.org/10.1111/j.1365-294x.2010.04672.x</ext-link></mixed-citation></ref><ref id="B232"><mixed-citation xmlns:xlink="http://www.w3.org/1999/xlink" xlink:type="simple">
          <person-group><name name-style="western"><surname>Reimer</surname><given-names>JD</given-names></name><name name-style="western"><surname>Hirose</surname><given-names>M</given-names></name><name name-style="western"><surname>Irei</surname><given-names>Y</given-names></name><name name-style="western"><surname>Obuchi</surname><given-names>M</given-names></name><name name-style="western"><surname>Sinniger</surname><given-names>F</given-names></name></person-group> (<year>2011a</year>) The sands of time: rediscovery of the genus <italic><tp:taxon-name><tp:taxon-name-part taxon-name-part-type="genus">Neozoanthus</tp:taxon-name-part></tp:taxon-name></italic> (<tp:taxon-name><tp:taxon-name-part taxon-name-part-type="phylum">Cnidaria</tp:taxon-name-part></tp:taxon-name>: <tp:taxon-name><tp:taxon-name-part taxon-name-part-type="subclass">Hexacorallia</tp:taxon-name-part></tp:taxon-name>) and evolutionary aspects of sand incrustation in brachynemic zoanthids. Marine Biology 158(5): 983–993. <ext-link xlink:type="simple" ext-link-type="doi" xlink:href="10.1007/s00227-011-1624-8">https://doi.org/10.1007/s00227-011-1624-8</ext-link></mixed-citation></ref><ref id="B54"><mixed-citation xmlns:xlink="http://www.w3.org/1999/xlink" xlink:type="simple">
          <person-group><name name-style="western"><surname>Cavallari</surname><given-names>DC</given-names></name><name name-style="western"><surname>Gonçalves</surname><given-names>EP</given-names></name><name name-style="western"><surname>Amaral</surname><given-names>VS do</given-names></name></person-group> (<year>2012</year>) New occurrences of <italic><tp:taxon-name><tp:taxon-name-part taxon-name-part-type="genus">Myoforceps</tp:taxon-name-part> <tp:taxon-name-part taxon-name-part-type="species">aristatus</tp:taxon-name-part></tp:taxon-name></italic> (<tp:taxon-name><tp:taxon-name-part taxon-name-part-type="class">Bivalvia</tp:taxon-name-part></tp:taxon-name>: <tp:taxon-name><tp:taxon-name-part taxon-name-part-type="family">Mytilidae</tp:taxon-name-part></tp:taxon-name>) in the Brazilian coast. Strombus 19 (1–2): 23–27.</mixed-citation></ref><ref id="B177"><mixed-citation xmlns:xlink="http://www.w3.org/1999/xlink" xlink:type="simple">
          <person-group><name name-style="western"><surname>Longo</surname><given-names>GO</given-names></name><name name-style="western"><surname>Krajewski</surname><given-names>JP</given-names></name><name name-style="western"><surname>Segal</surname><given-names>B</given-names></name><name name-style="western"><surname>Floeter</surname><given-names>SR</given-names></name></person-group> (<year>2012</year>) First record of predation on reproductive <italic><tp:taxon-name><tp:taxon-name-part taxon-name-part-type="genus">Palythoa</tp:taxon-name-part> <tp:taxon-name-part taxon-name-part-type="species">caribaeorum</tp:taxon-name-part></tp:taxon-name></italic> (<tp:taxon-name><tp:taxon-name-part taxon-name-part-type="class">Anthozoa</tp:taxon-name-part></tp:taxon-name>: <tp:taxon-name><tp:taxon-name-part taxon-name-part-type="family">Sphenopidae</tp:taxon-name-part></tp:taxon-name>): insights on the trade-off between chemical defences and nutritional value. Marine Biodiversity Records 5: e29 [3 pp.]. <ext-link xlink:type="simple" ext-link-type="doi" xlink:href="10.1017/S1755267212000206">https://doi.org/10.1017/S1755267212000206</ext-link></mixed-citation></ref><ref id="B206"><mixed-citation xmlns:xlink="http://www.w3.org/1999/xlink" xlink:type="simple">
          <person-group><name name-style="western"><surname>Palmer</surname><given-names>CV</given-names></name><name name-style="western"><surname>Bythell</surname><given-names>JC</given-names></name><name name-style="western"><surname>Willis</surname><given-names>BL</given-names></name></person-group> (<year>2012</year>) Enzyme activity demonstrates multiple pathways of innate immunity in Indo-Pacific anthozoans. Proceedings of the Royal Society B 279(1743): 3879–3887. <ext-link xlink:type="simple" ext-link-type="doi" xlink:href="10.1098/rspb.2011.2487">https://doi.org/10.1098/rspb.2011.2487</ext-link></mixed-citation></ref><ref id="B244"><mixed-citation xmlns:xlink="http://www.w3.org/1999/xlink" xlink:type="simple">
          <person-group><name name-style="western"><surname>Rodríguez-Viera</surname><given-names>L</given-names></name><name name-style="western"><surname>Rodríguez-Casariego</surname><given-names>J</given-names></name><name name-style="western"><surname>Pérez-García</surname><given-names>JA</given-names></name><name name-style="western"><surname>Olivera</surname><given-names>Y</given-names></name><name name-style="western"><surname>Perera-Pérez</surname><given-names>O</given-names></name></person-group> (<year>2012</year>) Invertebrados marinos de la zona central del golfo de Ana María, Cuba. Revista de Investigaciones Marinas 32(2): 30–38.</mixed-citation></ref><ref id="B59"><mixed-citation xmlns:xlink="http://www.w3.org/1999/xlink" xlink:type="simple">
          <person-group><name name-style="western"><surname>Costello</surname><given-names>MJ</given-names></name><name name-style="western"><surname>Bouchet</surname><given-names>P</given-names></name><name name-style="western"><surname>Boxshall</surname><given-names>G</given-names></name><name name-style="western"><surname>Fauchald</surname><given-names>K</given-names></name><name name-style="western"><surname>Gordon</surname><given-names>D</given-names></name><name name-style="western"><surname>Hoeksema</surname><given-names>BW</given-names></name><name name-style="western"><surname>Poore</surname><given-names>GCB</given-names></name><name name-style="western"><surname>Soest</surname><given-names>RWM van</given-names></name><name name-style="western"><surname>Stöhr</surname><given-names>S</given-names></name><name name-style="western"><surname>Walter</surname><given-names>TC</given-names></name><name name-style="western"><surname>Vanhoorne</surname><given-names>B</given-names></name><name name-style="western"><surname>Decock</surname><given-names>W</given-names></name><name name-style="western"><surname>Appeltans</surname><given-names>W</given-names></name></person-group> (<year>2013</year>) Global coordination and standardisation in marine biodiversity through the World Register of Marine Species (WoRMS) and related databases. PLoS ONE 8(1): e51629 [21 pp.]. <ext-link xlink:type="simple" ext-link-type="doi" xlink:href="10.1371/journal.pone.0051629">https://doi.org/10.1371/journal.pone.0051629</ext-link></mixed-citation></ref><ref id="B106"><mixed-citation xmlns:xlink="http://www.w3.org/1999/xlink" xlink:type="simple">
          <person-group><name name-style="western"><surname>Fujii</surname><given-names>T</given-names></name><name name-style="western"><surname>Reimer</surname><given-names>JD</given-names></name></person-group> (<year>2013</year>) A new family of diminutive zooxanthellate zoanthids (<tp:taxon-name><tp:taxon-name-part taxon-name-part-type="subclass">Hexacorallia</tp:taxon-name-part></tp:taxon-name>: <tp:taxon-name><tp:taxon-name-part taxon-name-part-type="order">Zoantharia</tp:taxon-name-part></tp:taxon-name>). Zoological Journal of the Linnean Society 169(5): 509–522. <ext-link xlink:type="simple" ext-link-type="doi" xlink:href="10.1111/zoj.12075">https://doi.org/10.1111/zoj.12075</ext-link></mixed-citation></ref><ref id="B165"><mixed-citation xmlns:xlink="http://www.w3.org/1999/xlink" xlink:type="simple">
          <person-group><name name-style="western"><surname>Krishna</surname><given-names>JM</given-names></name><name name-style="western"><surname>Gophane</surname><given-names>A</given-names></name></person-group> (<year>2013</year>) Cnidarian from the coast of Goa – identified to the species level. Journal of Pharmacognosy and Phytochemistry 2(1): 209–218.</mixed-citation></ref><ref id="B164"><mixed-citation xmlns:xlink="http://www.w3.org/1999/xlink" xlink:type="simple">
          <person-group><name name-style="western"><surname>Koupaei</surname><given-names>AN</given-names></name><name name-style="western"><surname>Mostafavi</surname><given-names>PG</given-names></name><name name-style="western"><surname>Mehrabadi</surname><given-names>JF</given-names></name><name name-style="western"><surname>Fatemi</surname><given-names>SMR</given-names></name></person-group> (<year>2014</year>) Molecular diversity of coral reef-associated zoanthids off Qeshm Island, northern Persian Gulf. International Aquatic Research 6: 64 [10 pp.]. <ext-link xlink:type="simple" ext-link-type="doi" xlink:href="10.1007/s40071-014-0064-8">https://doi.org/10.1007/s40071-014-0064-8</ext-link></mixed-citation></ref><ref id="B5"><mixed-citation xmlns:xlink="http://www.w3.org/1999/xlink" xlink:type="simple">
          <person-group><name name-style="western"><surname>Alencar</surname><given-names>DB</given-names></name><name name-style="western"><surname>Melo</surname><given-names>AA</given-names></name><name name-style="western"><surname>Silva</surname><given-names>GC</given-names></name><name name-style="western"><surname>Lima</surname><given-names>RL</given-names></name><name name-style="western"><surname>Pires-Cavalcante</surname><given-names>KMS</given-names></name><name name-style="western"><surname>Carneiro</surname><given-names>RF</given-names></name><name name-style="western"><surname>Rabelo</surname><given-names>AS</given-names></name><name name-style="western"><surname>Sousa</surname><given-names>OV</given-names></name><name name-style="western"><surname>Vieira</surname><given-names>RHSF</given-names></name><name name-style="western"><surname>Viana</surname><given-names>FA</given-names></name><name name-style="western"><surname>Sampaio</surname><given-names>AH</given-names></name><name name-style="western"><surname>Saker-Sampaio</surname><given-names>S</given-names></name></person-group> (<year>2015</year>) Antioxidant, hemolytic, antimicrobial, and cytotoxic activities of the tropical Atlantic marine zoanthid <italic><tp:taxon-name><tp:taxon-name-part taxon-name-part-type="genus">Palythoa</tp:taxon-name-part> <tp:taxon-name-part taxon-name-part-type="species">caribaeorum</tp:taxon-name-part></tp:taxon-name></italic>. Anais da Academia Brasileira de Ciências 87(2): 1113–1123. <ext-link xlink:type="simple" ext-link-type="doi" xlink:href="10.1590/0001-3765201520140370">https://doi.org/10.1590/0001-3765201520140370</ext-link></mixed-citation></ref><ref id="B214"><mixed-citation xmlns:xlink="http://www.w3.org/1999/xlink" xlink:type="simple">
          <person-group><name name-style="western"><surname>Qin</surname><given-names>X-Y</given-names></name><name name-style="western"><surname>Yang</surname><given-names>K-L</given-names></name><name name-style="western"><surname>Li</surname><given-names>J</given-names></name><name name-style="western"><surname>Wang</surname><given-names>C-Y</given-names></name><name name-style="western"><surname>Shao</surname><given-names>C-L</given-names></name></person-group> (<year>2015</year>) Phylogenetic diversity and antibacterial activity of culturable fungi derived from the zoanthid <italic><tp:taxon-name><tp:taxon-name-part taxon-name-part-type="genus">Palythoa</tp:taxon-name-part> <tp:taxon-name-part taxon-name-part-type="species">haddoni</tp:taxon-name-part></tp:taxon-name></italic> in the South China Sea. Marine Biotechnology 17(1): 99–109. <ext-link xlink:type="simple" ext-link-type="doi" xlink:href="10.1007/s10126-014-9598-4">https://doi.org/10.1007/s10126-014-9598-4</ext-link></mixed-citation></ref><ref id="B68"><mixed-citation xmlns:xlink="http://www.w3.org/1999/xlink" xlink:type="simple">
          <person-group><name name-style="western"><surname>De la Cruz-Francisco</surname><given-names>V</given-names></name><name name-style="western"><surname>González-González</surname><given-names>M</given-names></name><name name-style="western"><surname>Morales-Quijano</surname><given-names>I</given-names></name></person-group> (<year>2016</year>) Inventario taxonómico de <tp:taxon-name><tp:taxon-name-part taxon-name-part-type="class">Hydrozoa</tp:taxon-name-part></tp:taxon-name> (orden <tp:taxon-name><tp:taxon-name-part taxon-name-part-type="order">Anthoathecata</tp:taxon-name-part></tp:taxon-name>) y <tp:taxon-name><tp:taxon-name-part taxon-name-part-type="class">Anthozoa</tp:taxon-name-part></tp:taxon-name> (subclases: <tp:taxon-name><tp:taxon-name-part taxon-name-part-type="subclass">Hexacorallia</tp:taxon-name-part></tp:taxon-name> y <tp:taxon-name><tp:taxon-name-part taxon-name-part-type="subclass">Octocorallia</tp:taxon-name-part></tp:taxon-name>) del Arrecife Enmedio, Sistema Arrecifal Lobos-Tuxpan. CICIMAR Océanides 31(1): 23–34.</mixed-citation></ref><ref id="B107"><mixed-citation xmlns:xlink="http://www.w3.org/1999/xlink" xlink:type="simple">
          <person-group><name name-style="western"><surname>Fujii</surname><given-names>T</given-names></name><name name-style="western"><surname>Reimer</surname><given-names>JD</given-names></name></person-group> (<year>2016</year>) A new solitary free-living species of the genus <italic><tp:taxon-name><tp:taxon-name-part taxon-name-part-type="genus">Sphenopus</tp:taxon-name-part></tp:taxon-name></italic> (<tp:taxon-name><tp:taxon-name-part taxon-name-part-type="phylum">Cnidaria</tp:taxon-name-part></tp:taxon-name>: <tp:taxon-name><tp:taxon-name-part taxon-name-part-type="class">Anthozoa</tp:taxon-name-part></tp:taxon-name>: <tp:taxon-name><tp:taxon-name-part taxon-name-part-type="order">Zoantharia</tp:taxon-name-part></tp:taxon-name>: <tp:taxon-name><tp:taxon-name-part taxon-name-part-type="family">Sphenopidae</tp:taxon-name-part></tp:taxon-name>) from Okinawa-jima Island, Japan. ZooKeys 606: 11–24. <ext-link xlink:type="simple" ext-link-type="doi" xlink:href="10.3897/zookeys.606.9310">https://doi.org/10.3897/zookeys.606.9310</ext-link></mixed-citation></ref><ref id="B241"><mixed-citation xmlns:xlink="http://www.w3.org/1999/xlink" xlink:type="simple">
          <person-group><name name-style="western"><surname>Risi</surname><given-names>MM</given-names></name><name name-style="western"><surname>Macdonald</surname><given-names>AHH</given-names></name></person-group> (<year>2016</year>) Molecular examination of rocky shore brachycnemic zoantharians (<tp:taxon-name><tp:taxon-name-part taxon-name-part-type="class">Anthozoa</tp:taxon-name-part></tp:taxon-name>: <tp:taxon-name><tp:taxon-name-part taxon-name-part-type="subclass">Hexacorallia</tp:taxon-name-part></tp:taxon-name>) and their <italic><tp:taxon-name><tp:taxon-name-part taxon-name-part-type="genus">Symbiodinium</tp:taxon-name-part></tp:taxon-name></italic> symbionts (<tp:taxon-name><tp:taxon-name-part taxon-name-part-type="class">Dinophyceae</tp:taxon-name-part></tp:taxon-name>) in the southwest Indian Ocean. Marine Biodiversity 46(1): 113–127. <ext-link xlink:type="simple" ext-link-type="doi" xlink:href="10.1007/s12526-015-0331-y">https://doi.org/10.1007/s12526-015-0331-y</ext-link></mixed-citation></ref><ref id="B171"><mixed-citation xmlns:xlink="http://www.w3.org/1999/xlink" xlink:type="simple">
          <person-group><name name-style="western"><surname>Lamouroux</surname><given-names>JVF</given-names></name></person-group> (<year>1816</year>) Histoire des polypiers coralligènes flexibles, vulgairement nommés zoophytes. F. Poisson, Caen, lxxxiv + [1] + 559 + [1] pp., pls. 1–19. [Oct 1816 (Sherborn 1922: lxxvii)]</mixed-citation></ref><ref id="B207"><mixed-citation xmlns:xlink="http://www.w3.org/1999/xlink" xlink:type="simple">
          <person-group><name name-style="western"><surname>Pax</surname><given-names>F</given-names></name></person-group> (<year>1910a</year>) Studien an westindischen Actinien. Habilitationsschrift, welche nebst den beigefügten Thesen mit Genehmigung der hohen philosophischen Fakultät der Königlichen Universität Breslau zur Erlangung der Venia legendi. Montag, den 17. Oktober 1910, um 12 Uhr, im Musiksaale der Universität öffentlich verteidigen wird. Gustav Fischer, Jena, 166 + [2] pp., 10 pls. [17 Oct 1910 (title-page); separate issue of Pax (1910b)]</mixed-citation></ref><ref id="B208"><mixed-citation xmlns:xlink="http://www.w3.org/1999/xlink" xlink:type="simple">
          <person-group><name name-style="western"><surname>Pax</surname><given-names>F</given-names></name></person-group> (<year>1910b</year>) Studien an westindischen Actinien. Zoologische Jahrbücher, supp. 11 (2): 157–330, pls. 11–19. [21 Nov 1910 (contents page); also issued as a separate as Pax (1910a)]</mixed-citation></ref><ref id="B180"><mixed-citation xmlns:xlink="http://www.w3.org/1999/xlink" xlink:type="simple">
          <person-group><name name-style="western"><surname>Low</surname><given-names>MEY</given-names></name><name name-style="western"><surname>Reimer</surname><given-names>JD</given-names></name></person-group> (<year>2011b</year>) Saving an octocoral genus from a “zoanthid” genus: reversal of precedence of <italic><tp:taxon-name><tp:taxon-name-part taxon-name-part-type="genus">Palythoe</tp:taxon-name-part></tp:taxon-name></italic> Lamouroux, 1812, and <italic><tp:taxon-name><tp:taxon-name-part taxon-name-part-type="genus">Muricea</tp:taxon-name-part></tp:taxon-name></italic> Lamouroux, 1812 (<tp:taxon-name><tp:taxon-name-part taxon-name-part-type="phylum">Cnidaria</tp:taxon-name-part></tp:taxon-name>: <tp:taxon-name><tp:taxon-name-part taxon-name-part-type="class">Anthozoa</tp:taxon-name-part></tp:taxon-name>: <tp:taxon-name><tp:taxon-name-part taxon-name-part-type="subclass">Octocorallia</tp:taxon-name-part></tp:taxon-name>). Zootaxa 3120: 63–66. [6 Dec 2011 (p. 63)]</mixed-citation></ref></ref-list></tp:taxon-treatment>
