# Supplementary material for: The order Zoantharia Rafinesque, 1815 (Cnidaria, Anthozoa: Hexacorallia): supraspecific classification and nomenclature
Source: Zookeys. 2016 Dec 14;(641):1–80. doi: 10.3897/zookeys.641.10346 (PMC5240348; doi:10.3897/zookeys.641.10346)
Supplement: XML Treatment for Sphenopus [file zookeys.641.10346-treatment9.xml]

<!DOCTYPE tp:taxon-treatment
  PUBLIC "-//TaxonX//DTD Taxonomic Treatment Publishing DTD v0 20100105//EN" "tax-treatment-NSO.dtd">
<tp:taxon-treatment xmlns:tp="http://www.plazi.org/taxpub"><tp:treatment-meta><kwd-group><label>Taxon classification</label><kwd><named-content content-type="kingdom">Animalia</named-content></kwd><kwd><named-content content-type="order">Zoantharia</named-content></kwd><kwd><named-content content-type="family">Sphenopidae</named-content></kwd></kwd-group><mixed-citation publication-type="journal"><person-group><name><surname>Low</surname><given-names>Martyn E. Y.</given-names></name><name><surname>Sinniger</surname><given-names>Frederic</given-names></name><name><surname>Reimer</surname><given-names>James Davis</given-names></name></person-group><article-title>The order <tp:taxon-name><tp:taxon-name-part taxon-name-part-type="order">Zoantharia</tp:taxon-name-part></tp:taxon-name> Rafinesque, 1815 (<tp:taxon-name><tp:taxon-name-part taxon-name-part-type="phylum">Cnidaria</tp:taxon-name-part></tp:taxon-name>, <tp:taxon-name><tp:taxon-name-part taxon-name-part-type="class">Anthozoa</tp:taxon-name-part></tp:taxon-name>: <tp:taxon-name><tp:taxon-name-part taxon-name-part-type="subclass">Hexacorallia</tp:taxon-name-part></tp:taxon-name>): supraspecific classification and nomenclature</article-title><source>Zookeys</source><day>14</day><month>12</month><year>2016</year><volume>2016</volume><issue>641</issue><fpage>1</fpage><lpage>80</lpage><pub-id pub-id-type="doi">10.3897/zookeys.641.10346</pub-id></mixed-citation></tp:treatment-meta><tp:nomenclature><tp:taxon-name>
            <tp:taxon-name-part taxon-name-part-type="genus">Sphenopus</tp:taxon-name-part>
          </tp:taxon-name><tp:taxon-authority>Steenstrup, 1856</tp:taxon-authority><tp:nomenclature-citation-list><tp:nomenclature-citation><tp:taxon-name>
                <tp:taxon-name-part taxon-name-part-type="genus">Sphenopus</tp:taxon-name-part>
              </tp:taxon-name><comment>Steenstrup, 1856: 37.</comment></tp:nomenclature-citation></tp:nomenclature-citation-list></tp:nomenclature><tp:treatment-sec sec-type="type species" id="SECID0EKIAE"><title>Type species.</title><p>
            <italic><tp:taxon-name><tp:taxon-name-part taxon-name-part-type="genus">Sabella</tp:taxon-name-part> <tp:taxon-name-part taxon-name-part-type="species">marsupialis</tp:taxon-name-part></tp:taxon-name></italic> Gmelin, 1791, by monotypy.</p></tp:treatment-sec><tp:treatment-sec sec-type="Gender" id="SECID0E1IAE"><title>Gender.</title><p>Masculine.</p></tp:treatment-sec><tp:treatment-sec sec-type="diagnosis" id="SECID0E6IAE"><title>Diagnosis.</title><p>Unitary (=solitary, non-colonial) brachycnemic zoantharians with sand/detritus incrustation in the ectoderm and mesoglea.</p></tp:treatment-sec><tp:treatment-sec sec-type="remarks" id="SECID0EEJAE"><title>Remarks.</title><p>Distinct, large unitary polyps found embedded in sandy habitats with the oral disc clear of, and not attached to substrate (<xref ref-type="bibr" rid="B274">Soong et al. 1999</xref>, <xref ref-type="bibr" rid="B235">Reimer et al. 2012b</xref>, <xref ref-type="bibr" rid="B240">2015b</xref>). Recent molecular work has also indicated that this this genus-group may form a clade with some <italic><tp:taxon-name><tp:taxon-name-part taxon-name-part-type="genus">Palythoa</tp:taxon-name-part></tp:taxon-name></italic> spp. (<xref ref-type="bibr" rid="B235">Reimer et al. 2012b</xref>, <xref ref-type="bibr" rid="B107">Fujii and Reimer 2016</xref>).</p></tp:treatment-sec><ref-list><ref id="B274"><mixed-citation xmlns:xlink="http://www.w3.org/1999/xlink" xlink:type="simple">
          <person-group><name name-style="western"><surname>Soong</surname><given-names>K</given-names></name><name name-style="western"><surname>Shiau</surname><given-names>Y-S</given-names></name><name name-style="western"><surname>Chen</surname><given-names>C-P</given-names></name></person-group> (<year>1999</year>) Morphological and life history divergence of the zoanthid, <italic><tp:taxon-name><tp:taxon-name-part taxon-name-part-type="genus">Sphenopus</tp:taxon-name-part> <tp:taxon-name-part taxon-name-part-type="species">marsupialis</tp:taxon-name-part></tp:taxon-name></italic> off the Taiwanese coast. Zoological Studies 38(3): 333–343.</mixed-citation></ref><ref id="B235"><mixed-citation xmlns:xlink="http://www.w3.org/1999/xlink" xlink:type="simple">
          <person-group><name name-style="western"><surname>Reimer</surname><given-names>JD</given-names></name><name name-style="western"><surname>Lin</surname><given-names>M</given-names></name><name name-style="western"><surname>Fujii</surname><given-names>T</given-names></name><name name-style="western"><surname>Lane</surname><given-names>DJW</given-names></name><name name-style="western"><surname>Hoeksema</surname><given-names>BW</given-names></name></person-group> (<year>2012b</year>) The phylogenetic position of the solitary zoanthid genus <italic><tp:taxon-name><tp:taxon-name-part taxon-name-part-type="genus">Sphenopus</tp:taxon-name-part></tp:taxon-name></italic> (<tp:taxon-name><tp:taxon-name-part taxon-name-part-type="phylum">Cnidaria</tp:taxon-name-part></tp:taxon-name>: <tp:taxon-name><tp:taxon-name-part taxon-name-part-type="subclass">Hexacorallia</tp:taxon-name-part></tp:taxon-name>). Contributions to Zoology 81(1): 43–54.</mixed-citation></ref><ref id="B240"><mixed-citation xmlns:xlink="http://www.w3.org/1999/xlink" xlink:type="simple">
          <person-group><name name-style="western"><surname>Reimer</surname><given-names>JD</given-names></name><name name-style="western"><surname>Wee</surname><given-names>HB</given-names></name><name name-style="western"><surname>Put</surname><given-names>Jr A</given-names></name><name name-style="western"><surname>Hoeksema</surname><given-names>BW</given-names></name></person-group> (<year>2015b</year>) <tp:taxon-name><tp:taxon-name-part taxon-name-part-type="order">Zoantharia</tp:taxon-name-part></tp:taxon-name> (<tp:taxon-name><tp:taxon-name-part taxon-name-part-type="phylum">Cnidaria</tp:taxon-name-part></tp:taxon-name>: <tp:taxon-name><tp:taxon-name-part taxon-name-part-type="class">Anthozoa</tp:taxon-name-part></tp:taxon-name>: <tp:taxon-name><tp:taxon-name-part taxon-name-part-type="subclass">Hexacorallia</tp:taxon-name-part></tp:taxon-name>) of the South China Sea and Gulf of Thailand: a species list based on past reports and new photographic records. Raffles Bulletin of Zoology 63: 334–356.</mixed-citation></ref><ref id="B107"><mixed-citation xmlns:xlink="http://www.w3.org/1999/xlink" xlink:type="simple">
          <person-group><name name-style="western"><surname>Fujii</surname><given-names>T</given-names></name><name name-style="western"><surname>Reimer</surname><given-names>JD</given-names></name></person-group> (<year>2016</year>) A new solitary free-living species of the genus <italic><tp:taxon-name><tp:taxon-name-part taxon-name-part-type="genus">Sphenopus</tp:taxon-name-part></tp:taxon-name></italic> (<tp:taxon-name><tp:taxon-name-part taxon-name-part-type="phylum">Cnidaria</tp:taxon-name-part></tp:taxon-name>: <tp:taxon-name><tp:taxon-name-part taxon-name-part-type="class">Anthozoa</tp:taxon-name-part></tp:taxon-name>: <tp:taxon-name><tp:taxon-name-part taxon-name-part-type="order">Zoantharia</tp:taxon-name-part></tp:taxon-name>: <tp:taxon-name><tp:taxon-name-part taxon-name-part-type="family">Sphenopidae</tp:taxon-name-part></tp:taxon-name>) from Okinawa-jima Island, Japan. ZooKeys 606: 11–24. <ext-link xlink:type="simple" ext-link-type="doi" xlink:href="10.3897/zookeys.606.9310">https://doi.org/10.3897/zookeys.606.9310</ext-link></mixed-citation></ref></ref-list></tp:taxon-treatment>
