# Supplementary material for: The order Zoantharia Rafinesque, 1815 (Cnidaria, Anthozoa: Hexacorallia): supraspecific classification and nomenclature
Source: Zookeys. 2016 Dec 14;(641):1–80. doi: 10.3897/zookeys.641.10346 (PMC5240348; doi:10.3897/zookeys.641.10346)
Supplement: XML Treatment for Zoanthus [file zookeys.641.10346-treatment12.xml]

<!DOCTYPE tp:taxon-treatment
  PUBLIC "-//TaxonX//DTD Taxonomic Treatment Publishing DTD v0 20100105//EN" "tax-treatment-NSO.dtd">
<tp:taxon-treatment xmlns:tp="http://www.plazi.org/taxpub"><tp:treatment-meta><kwd-group><label>Taxon classification</label><kwd><named-content content-type="kingdom">Animalia</named-content></kwd><kwd><named-content content-type="order">Zoantharia</named-content></kwd><kwd><named-content content-type="family">Zoanthidae</named-content></kwd></kwd-group><mixed-citation publication-type="journal"><person-group><name><surname>Low</surname><given-names>Martyn E. Y.</given-names></name><name><surname>Sinniger</surname><given-names>Frederic</given-names></name><name><surname>Reimer</surname><given-names>James Davis</given-names></name></person-group><article-title>The order <tp:taxon-name><tp:taxon-name-part taxon-name-part-type="order">Zoantharia</tp:taxon-name-part></tp:taxon-name> Rafinesque, 1815 (<tp:taxon-name><tp:taxon-name-part taxon-name-part-type="phylum">Cnidaria</tp:taxon-name-part></tp:taxon-name>, <tp:taxon-name><tp:taxon-name-part taxon-name-part-type="class">Anthozoa</tp:taxon-name-part></tp:taxon-name>: <tp:taxon-name><tp:taxon-name-part taxon-name-part-type="subclass">Hexacorallia</tp:taxon-name-part></tp:taxon-name>): supraspecific classification and nomenclature</article-title><source>Zookeys</source><day>14</day><month>12</month><year>2016</year><volume>2016</volume><issue>641</issue><fpage>1</fpage><lpage>80</lpage><pub-id pub-id-type="doi">10.3897/zookeys.641.10346</pub-id></mixed-citation></tp:treatment-meta><tp:nomenclature><tp:taxon-name>
            <tp:taxon-name-part taxon-name-part-type="genus">Zoanthus</tp:taxon-name-part>
          </tp:taxon-name><tp:taxon-authority>Lamarck, 1801</tp:taxon-authority><tp:nomenclature-citation-list><tp:nomenclature-citation><tp:taxon-name>
                <tp:taxon-name-part taxon-name-part-type="genus">Zoanthus</tp:taxon-name-part>
              </tp:taxon-name><comment>Cuvier, 1800: tables 9–10 [<italic>nomen nudum</italic>].</comment></tp:nomenclature-citation><tp:nomenclature-citation><tp:taxon-name>
                <tp:taxon-name-part taxon-name-part-type="genus">Zoanthus</tp:taxon-name-part>
              </tp:taxon-name><comment>(as “Zoantha”) Lamarck, 1801: 363.</comment></tp:nomenclature-citation><!--PageBreak--><tp:nomenclature-citation><tp:taxon-name>
                  <tp:taxon-name-part taxon-name-part-type="genus">Mammillifera</tp:taxon-name-part>
                </tp:taxon-name><comment>Le Sueuer, 1817: 177. </comment></tp:nomenclature-citation><tp:nomenclature-citation><tp:taxon-name>
                <tp:taxon-name-part taxon-name-part-type="genus">Actimastus</tp:taxon-name-part>
              </tp:taxon-name><comment>Rafinesque, 1818: 271 [unnecessary replacement name]</comment></tp:nomenclature-citation><tp:nomenclature-citation><tp:taxon-name>
                <tp:taxon-name-part taxon-name-part-type="genus">Mamillifera</tp:taxon-name-part>
              </tp:taxon-name><comment>Quoy &amp; Gaimard, 1834: 169 [incorrect spelling]</comment></tp:nomenclature-citation><tp:nomenclature-citation><tp:taxon-name>
                <tp:taxon-name-part taxon-name-part-type="genus">Anthozoon</tp:taxon-name-part>
              </tp:taxon-name><comment>Gistel, 1848: 181 [unnecessary replacement name]</comment></tp:nomenclature-citation><tp:nomenclature-citation><tp:taxon-name>
                <tp:taxon-name-part taxon-name-part-type="genus">Mammilifera</tp:taxon-name-part>
              </tp:taxon-name><comment>Gistel, 1848: 181[incorrect spelling]</comment></tp:nomenclature-citation><tp:nomenclature-citation><tp:taxon-name>
                <tp:taxon-name-part taxon-name-part-type="genus">Polythoa</tp:taxon-name-part> (<tp:taxon-name-part taxon-name-part-type="subgenus">Mammithoa</tp:taxon-name-part>)</tp:taxon-name><comment>Andres, 1883a: 521.</comment></tp:nomenclature-citation><tp:nomenclature-citation><tp:taxon-name>
                <tp:taxon-name-part taxon-name-part-type="genus">Polythoa</tp:taxon-name-part> (<tp:taxon-name-part taxon-name-part-type="subgenus">Mammothoa</tp:taxon-name-part>)</tp:taxon-name><comment>Andres, 1883a: 533 [incorrect spelling].</comment></tp:nomenclature-citation><tp:nomenclature-citation><tp:taxon-name>
                <tp:taxon-name-part taxon-name-part-type="genus">Zoanthus</tp:taxon-name-part> (<tp:taxon-name-part taxon-name-part-type="subgenus">Rhyzanthus</tp:taxon-name-part>)</tp:taxon-name><comment>Andres, 1883a: 538.</comment></tp:nomenclature-citation></tp:nomenclature-citation-list></tp:nomenclature><tp:treatment-sec sec-type="type species" id="SECID0EH2AE"><title>Type species.</title><p>
            <italic><tp:taxon-name><tp:taxon-name-part taxon-name-part-type="genus">Actinia</tp:taxon-name-part> <tp:taxon-name-part taxon-name-part-type="species">sociata</tp:taxon-name-part></tp:taxon-name></italic> Ellis, 1768, by monotypy.</p></tp:treatment-sec><tp:treatment-sec sec-type="Gender" id="SECID0EX2AE"><title>Gender.</title><p>Masculine.</p></tp:treatment-sec><tp:treatment-sec sec-type="diagnosis" id="SECID0E32AE"><title>Diagnosis.</title><p>Zooxanthellate, absence of mineral incrustations in the column/coenenchyme (excluding superficial surface attachments) brachycnemic zoantharians with smooth, usually erect polyps—except in <italic><tp:taxon-name><tp:taxon-name-part taxon-name-part-type="genus">Zoanthus</tp:taxon-name-part> <tp:taxon-name-part taxon-name-part-type="species">praelongus</tp:taxon-name-part></tp:taxon-name></italic> Carlgren, 1954 (see discussion below)—with no endodermal invaginations. Mesogleal sphincter muscle with clear distal and proximal sections, mesogleal canal system but no encircling sinus (<xref ref-type="bibr" rid="B80">Duerden 1898</xref>, <xref ref-type="bibr" rid="B283">Swain and Swain 2014</xref>).</p></tp:treatment-sec><tp:treatment-sec sec-type="remarks" id="SECID0EU3AE"><title>Remarks.</title><p>Species of the genus <italic><tp:taxon-name><tp:taxon-name-part taxon-name-part-type="genus">Zoanthus</tp:taxon-name-part></tp:taxon-name></italic> and <italic><tp:taxon-name><tp:taxon-name-part taxon-name-part-type="genus">Acrozoanthus</tp:taxon-name-part></tp:taxon-name></italic> have a double sphincter muscle, which is unique among zoantharians. Referred to in <xref ref-type="bibr" rid="B284">Swain et al. (2015)</xref> as discontiguous mesogleal type.</p><p>Despite over 150 species having been described in or assigned to this genus (see <xref ref-type="bibr" rid="B95">Fautin and Buddemeier 2008</xref>), many of the species-group names are likely to be synonyms—due to the high level of intraspecific morphological variation (see <xref ref-type="bibr" rid="B38">Burnett et al. 1995</xref>, <xref ref-type="bibr" rid="B39">1997</xref>, <xref ref-type="bibr" rid="B223">Reimer et al. 2004</xref>). One species, <italic><tp:taxon-name><tp:taxon-name-part taxon-name-part-type="genus">Zoanthus</tp:taxon-name-part> <tp:taxon-name-part taxon-name-part-type="species">praelongus</tp:taxon-name-part></tp:taxon-name></italic> Carlgren, 1954, has recumbent (non-erect) polyps (as in the genus <italic><tp:taxon-name><tp:taxon-name-part taxon-name-part-type="genus">Isaurus</tp:taxon-name-part></tp:taxon-name></italic>) but is clearly referable to <italic><tp:taxon-name><tp:taxon-name-part taxon-name-part-type="genus">Zoanthus</tp:taxon-name-part></tp:taxon-name></italic> (see <xref ref-type="bibr" rid="B50">Carlgren 1954</xref>, <xref ref-type="bibr" rid="B194">Muirhead and Ryland 1985</xref>, <xref ref-type="bibr" rid="B228">Reimer et al. 2008b</xref>).</p></tp:treatment-sec><ref-list><ref id="B80"><mixed-citation xmlns:xlink="http://www.w3.org/1999/xlink" xlink:type="simple">
          <person-group><name name-style="western"><surname>Duerden</surname><given-names>JE</given-names></name></person-group> (<year>1898</year>) Jamaican <tp:taxon-name><tp:taxon-name-part taxon-name-part-type="order">Actiniaria</tp:taxon-name-part></tp:taxon-name>. Part I.—Zoantheae. Scientific Transactions of the Royal Dublin Society (2) 6(14): 329–384, pls. 17a, 18a, 19, 20. [Apr 1898 (contents and title-page)]</mixed-citation></ref><ref id="B283"><mixed-citation xmlns:xlink="http://www.w3.org/1999/xlink" xlink:type="simple">
          <person-group><name name-style="western"><surname>Swain</surname><given-names>TD</given-names></name><name name-style="western"><surname>Swain</surname><given-names>LS</given-names></name></person-group> (<year>2014</year>) Molecular parataxonomy as taxon description: examples from recently named <tp:taxon-name><tp:taxon-name-part taxon-name-part-type="order">Zoanthidea</tp:taxon-name-part></tp:taxon-name> (<tp:taxon-name><tp:taxon-name-part taxon-name-part-type="phylum">Cnidaria</tp:taxon-name-part></tp:taxon-name>: <tp:taxon-name><tp:taxon-name-part taxon-name-part-type="class">Anthozoa</tp:taxon-name-part></tp:taxon-name>) with revision based on serial histology of microanatomy. Zootaxa 3796(1): 81–107. <ext-link xlink:type="simple" ext-link-type="doi" xlink:href="10.11646/zootaxa.3796.1.4">https://doi.org/10.11646/zootaxa.3796.1.4</ext-link></mixed-citation></ref><ref id="B284"><mixed-citation xmlns:xlink="http://www.w3.org/1999/xlink" xlink:type="simple">
          <person-group><name name-style="western"><surname>Swain</surname><given-names>TD</given-names></name><name name-style="western"><surname>Schellinger</surname><given-names>JL</given-names></name><name name-style="western"><surname>Strimaitis</surname><given-names>AM</given-names></name><name name-style="western"><surname>Reuter</surname><given-names>KE</given-names></name></person-group> (<year>2015</year>) Evolution of anthozoan polyp retraction mechanisms: convergent functional morphology and evolutionary allometry of the marginal musculature in order <tp:taxon-name><tp:taxon-name-part taxon-name-part-type="order">Zoanthidea</tp:taxon-name-part></tp:taxon-name> (<tp:taxon-name><tp:taxon-name-part taxon-name-part-type="phylum">Cnidaria</tp:taxon-name-part></tp:taxon-name>: <tp:taxon-name><tp:taxon-name-part taxon-name-part-type="class">Anthozoa</tp:taxon-name-part></tp:taxon-name>: <tp:taxon-name><tp:taxon-name-part taxon-name-part-type="subclass">Hexacorallia</tp:taxon-name-part></tp:taxon-name>). BMC Evolutionary Biology 15(123): 1–19. <ext-link xlink:type="simple" ext-link-type="doi" xlink:href="10.1186/s12862-015-0406-1">https://doi.org/10.1186/s12862-015-0406-1</ext-link></mixed-citation></ref><ref id="B95"><mixed-citation xmlns:xlink="http://www.w3.org/1999/xlink" xlink:type="simple">
          <person-group><name name-style="western"><surname>Fautin</surname><given-names>DG</given-names></name><name name-style="western"><surname>Buddemeier</surname><given-names>RW</given-names></name></person-group> (<year>2008</year>) Biogeoinformatics of the Hexacorals. <ext-link xlink:type="simple" ext-link-type="uri" xlink:href="http://www.kgs.ku.edu/Hexacoral/">http://www.kgs.ku.edu/Hexacoral/</ext-link></mixed-citation></ref><ref id="B38"><mixed-citation xmlns:xlink="http://www.w3.org/1999/xlink" xlink:type="simple">
          <person-group><name name-style="western"><surname>Burnett</surname><given-names>WJ</given-names></name><name name-style="western"><surname>Benzie</surname><given-names>JAH</given-names></name><name name-style="western"><surname>Beardmore</surname><given-names>JA</given-names></name><name name-style="western"><surname>Ryland</surname><given-names>JS</given-names></name></person-group> (<year>1995</year>) Patterns of genetic subdivision in populations of a clonal cnidarian, <italic><tp:taxon-name><tp:taxon-name-part taxon-name-part-type="genus">Zoanthus</tp:taxon-name-part> <tp:taxon-name-part taxon-name-part-type="species">coppingeri</tp:taxon-name-part></tp:taxon-name></italic>, from the Great Barrier Reef. Marine Biology 122(4): 665–673. <ext-link xlink:type="simple" ext-link-type="doi" xlink:href="10.1007/BF00350688">https://doi.org/10.1007/BF00350688</ext-link></mixed-citation></ref><ref id="B39"><mixed-citation xmlns:xlink="http://www.w3.org/1999/xlink" xlink:type="simple">
          <person-group><name name-style="western"><surname>Burnett</surname><given-names>WJ</given-names></name><name name-style="western"><surname>Benzie</surname><given-names>JAH</given-names></name><name name-style="western"><surname>Beardmore</surname><given-names>JA</given-names></name><name name-style="western"><surname>Ryland</surname><given-names>JS</given-names></name></person-group> (<year>1997</year>) Zoanthids (<tp:taxon-name><tp:taxon-name-part taxon-name-part-type="class">Anthozoa</tp:taxon-name-part></tp:taxon-name>, <tp:taxon-name><tp:taxon-name-part taxon-name-part-type="subclass">Hexacorallia</tp:taxon-name-part></tp:taxon-name>) from the Great Barrier Reef and Torres Strait, Australia: systematics, evolution and a key to species. Coral Reefs 16(1): 55–68. <ext-link xlink:type="simple" ext-link-type="doi" xlink:href="10.1007/s003380050060">https://doi.org/10.1007/s003380050060</ext-link></mixed-citation></ref><ref id="B223"><mixed-citation xmlns:xlink="http://www.w3.org/1999/xlink" xlink:type="simple">
          <person-group><name name-style="western"><surname>Reimer</surname><given-names>JD</given-names></name><name name-style="western"><surname>Ono</surname><given-names>S</given-names></name><name name-style="western"><surname>Fujiwara</surname><given-names>Y</given-names></name><name name-style="western"><surname>Takishita</surname><given-names>K</given-names></name><name name-style="western"><surname>Tsukahara</surname><given-names>J</given-names></name></person-group> (<year>2004</year>) Reconsidering <italic><tp:taxon-name><tp:taxon-name-part taxon-name-part-type="genus">Zoanthus</tp:taxon-name-part></tp:taxon-name></italic> spp. diversity: molecular evidence of conspecificity within four previously presumed species. Zoological Science 21(5): 517–525. <ext-link xlink:type="simple" ext-link-type="doi" xlink:href="10.2108/zsj.21.517">https://doi.org/10.2108/zsj.21.517</ext-link></mixed-citation></ref><ref id="B50"><mixed-citation xmlns:xlink="http://www.w3.org/1999/xlink" xlink:type="simple">
          <person-group><name name-style="western"><surname>Carlgren</surname><given-names>O</given-names></name></person-group> (<year>1954</year>) <tp:taxon-name><tp:taxon-name-part taxon-name-part-type="order">Actiniaria</tp:taxon-name-part></tp:taxon-name> and <tp:taxon-name><tp:taxon-name-part taxon-name-part-type="order">Zoantharia</tp:taxon-name-part></tp:taxon-name> from South and West Australia with comments upon some <tp:taxon-name><tp:taxon-name-part taxon-name-part-type="order">Actiniaria</tp:taxon-name-part></tp:taxon-name> from New Zealand. Arkiv för Zoologi (2) 6(34): 571–595. [10 Aug 1954 (p. 595)]</mixed-citation></ref><ref id="B194"><mixed-citation xmlns:xlink="http://www.w3.org/1999/xlink" xlink:type="simple">
          <person-group><name name-style="western"><surname>Muirhead</surname><given-names>A</given-names></name><name name-style="western"><surname>Ryland</surname><given-names>JS</given-names></name></person-group> (<year>1985</year>) A review of the genus <italic><tp:taxon-name><tp:taxon-name-part taxon-name-part-type="genus">Isaurus</tp:taxon-name-part></tp:taxon-name></italic> Gray, 1828 (<tp:taxon-name><tp:taxon-name-part taxon-name-part-type="order">Zoanthidea</tp:taxon-name-part></tp:taxon-name>), including new records from Fiji. Journal of Natural History 19(2): 323–335. [23 May 1985 (Evenhuis 2003b: 60)] <ext-link xlink:type="simple" ext-link-type="doi" xlink:href="10.1080/00222938500770241">https://doi.org/10.1080/00222938500770241</ext-link></mixed-citation></ref><ref id="B228"><mixed-citation xmlns:xlink="http://www.w3.org/1999/xlink" xlink:type="simple">
          <person-group><name name-style="western"><surname>Reimer</surname><given-names>JD</given-names></name><name name-style="western"><surname>Ono</surname><given-names>S</given-names></name><name name-style="western"><surname>Tsukahara</surname><given-names>J</given-names></name><name name-style="western"><surname>Iwase</surname><given-names>F</given-names></name></person-group> (<year>2008b</year>) Molecular characterization of the zoanthid genus <italic><tp:taxon-name><tp:taxon-name-part taxon-name-part-type="genus">Isaurus</tp:taxon-name-part></tp:taxon-name></italic> (<tp:taxon-name><tp:taxon-name-part taxon-name-part-type="class">Anthozoa</tp:taxon-name-part></tp:taxon-name>: <tp:taxon-name><tp:taxon-name-part taxon-name-part-type="subclass">Hexacorallia</tp:taxon-name-part></tp:taxon-name>) and its zooxanthellae (<italic><tp:taxon-name><tp:taxon-name-part taxon-name-part-type="genus">Symbiodinium</tp:taxon-name-part></tp:taxon-name></italic> spp). Marine Biology 153(3): 351–363. <ext-link xlink:type="simple" ext-link-type="doi" xlink:href="10.1007/s00227-007-0811-0">https://doi.org/10.1007/s00227-007-0811-0</ext-link></mixed-citation></ref></ref-list></tp:taxon-treatment>
