# Supplementary material for: The order Zoantharia Rafinesque, 1815 (Cnidaria, Anthozoa: Hexacorallia): supraspecific classification and nomenclature
Source: Zookeys. 2016 Dec 14;(641):1–80. doi: 10.3897/zookeys.641.10346 (PMC5240348; doi:10.3897/zookeys.641.10346)
Supplement: XML Treatment for Isaurus [file zookeys.641.10346-treatment14.xml]

<!DOCTYPE tp:taxon-treatment
  PUBLIC "-//TaxonX//DTD Taxonomic Treatment Publishing DTD v0 20100105//EN" "tax-treatment-NSO.dtd">
<tp:taxon-treatment xmlns:tp="http://www.plazi.org/taxpub"><tp:treatment-meta><kwd-group><label>Taxon classification</label><kwd><named-content content-type="kingdom">Animalia</named-content></kwd><kwd><named-content content-type="order">Zoantharia</named-content></kwd><kwd><named-content content-type="family">Zoanthidae</named-content></kwd></kwd-group><mixed-citation publication-type="journal"><person-group><name><surname>Low</surname><given-names>Martyn E. Y.</given-names></name><name><surname>Sinniger</surname><given-names>Frederic</given-names></name><name><surname>Reimer</surname><given-names>James Davis</given-names></name></person-group><article-title>The order <tp:taxon-name><tp:taxon-name-part taxon-name-part-type="order">Zoantharia</tp:taxon-name-part></tp:taxon-name> Rafinesque, 1815 (<tp:taxon-name><tp:taxon-name-part taxon-name-part-type="phylum">Cnidaria</tp:taxon-name-part></tp:taxon-name>, <tp:taxon-name><tp:taxon-name-part taxon-name-part-type="class">Anthozoa</tp:taxon-name-part></tp:taxon-name>: <tp:taxon-name><tp:taxon-name-part taxon-name-part-type="subclass">Hexacorallia</tp:taxon-name-part></tp:taxon-name>): supraspecific classification and nomenclature</article-title><source>Zookeys</source><day>14</day><month>12</month><year>2016</year><volume>2016</volume><issue>641</issue><fpage>1</fpage><lpage>80</lpage><pub-id pub-id-type="doi">10.3897/zookeys.641.10346</pub-id></mixed-citation></tp:treatment-meta><tp:nomenclature><tp:taxon-name>
            <tp:taxon-name-part taxon-name-part-type="genus">Isaurus</tp:taxon-name-part>
          </tp:taxon-name><tp:taxon-authority>Gray, 1828</tp:taxon-authority><tp:nomenclature-citation-list><tp:nomenclature-citation><tp:taxon-name>
                <tp:taxon-name-part taxon-name-part-type="genus">Isaura</tp:taxon-name-part>
              </tp:taxon-name><comment>Lamouroux, in Audouin, Bourdon, de Candolle, d’Aubebard de Férussac, Deshayes, Deslongchamps, É. Geoffroy Saint-Hilaire, I. Geoffroy Saint-Hilaire, Guérin, Guillemin, de Jussieu, Kunth, Delafosse, Lamouroux, Latreille, Prévost, Richard and Bory de Saint-Vincent, 1826: 23 [<italic>nomen oblitum</italic>].</comment></tp:nomenclature-citation><tp:nomenclature-citation><tp:taxon-name>
                <tp:taxon-name-part taxon-name-part-type="genus">Isaurus</tp:taxon-name-part>
              </tp:taxon-name><comment>Gray, 1828: 8 [<italic>nomen protectum</italic>]</comment></tp:nomenclature-citation><tp:nomenclature-citation><tp:taxon-name>
                <tp:taxon-name-part taxon-name-part-type="genus">Isaura</tp:taxon-name-part>
              </tp:taxon-name><comment>Agassiz, 1845: 14 [unjustified emendation].</comment></tp:nomenclature-citation><tp:nomenclature-citation><tp:taxon-name>
                <tp:taxon-name-part taxon-name-part-type="genus">Antinedia</tp:taxon-name-part>
              </tp:taxon-name><comment>Duchassaing de Fonbressin &amp; Michelotti, 1866: 136.</comment></tp:nomenclature-citation><tp:nomenclature-citation><tp:taxon-name>
                <tp:taxon-name-part taxon-name-part-type="genus">Pales</tp:taxon-name-part>
              </tp:taxon-name><comment>Gray, 1867: 8.</comment></tp:nomenclature-citation><tp:nomenclature-citation><tp:taxon-name>
                <tp:taxon-name-part taxon-name-part-type="genus">Panceria</tp:taxon-name-part>
              </tp:taxon-name><comment>Andres, 1877: 221–226.</comment></tp:nomenclature-citation><tp:nomenclature-citation><tp:taxon-name>
                <tp:taxon-name-part taxon-name-part-type="genus">Polythoa</tp:taxon-name-part> (<tp:taxon-name-part taxon-name-part-type="subgenus">Monothoa</tp:taxon-name-part>)</tp:taxon-name><comment>Andres, 1883a: 521.</comment></tp:nomenclature-citation><tp:nomenclature-citation><tp:taxon-name>
                <tp:taxon-name-part taxon-name-part-type="genus">Zoanthus</tp:taxon-name-part> (<tp:taxon-name-part taxon-name-part-type="subgenus">Monanthus</tp:taxon-name-part>)</tp:taxon-name><comment>Andres, 1883a: 538, 549, 541, 543.</comment></tp:nomenclature-citation><tp:nomenclature-citation><tp:taxon-name>
                <tp:taxon-name-part taxon-name-part-type="genus">Isaua</tp:taxon-name-part>
              </tp:taxon-name><comment>Volpi &amp; Benvenuti, 2003: 72 [incorrect spelling].</comment></tp:nomenclature-citation></tp:nomenclature-citation-list></tp:nomenclature><tp:treatment-sec sec-type="type species" id="SECID0EMIAG"><title>Type species.</title><p>
            <italic><tp:taxon-name><tp:taxon-name-part taxon-name-part-type="genus">Isaurus</tp:taxon-name-part> <tp:taxon-name-part taxon-name-part-type="species">tuberculatus</tp:taxon-name-part></tp:taxon-name></italic> Gray, 1828, by monotypy.</p></tp:treatment-sec><tp:treatment-sec sec-type="Gender" id="SECID0E3IAG"><title>Gender.</title><p>Masculine.</p></tp:treatment-sec><tp:treatment-sec sec-type="diagnosis" id="SECID0EBJAG"><title>Diagnosis.</title><p>Zooxanthellate, absence of mineral incrustations in the column/coenenchyme (excluding superficial surface attachments) brachycnemic zoantharians with recumbent (non-erect) polyps. Often have tubercules (raised bumps = endodermal invagination) on the outer surface of polyps, except in <italic><tp:taxon-name><tp:taxon-name-part taxon-name-part-type="genus">Isaurus</tp:taxon-name-part> <tp:taxon-name-part taxon-name-part-type="species">maculatus</tp:taxon-name-part></tp:taxon-name></italic> Muirhead &amp; Ryland, 1985, which has a smooth polyp surface.</p></tp:treatment-sec><tp:treatment-sec sec-type="remarks" id="SECID0ERJAG"><title>Remarks.</title><p>Specimens examined with an orthogonally-reticulate mesogleal sphincter muscle (<xref ref-type="bibr" rid="B284">Swain et al. 2015</xref>).</p><p>
            <xref ref-type="bibr" rid="B247">Ryland and Lancaster (2003)</xref> recognised only three valid species in this genus, although 22 species have been described in or assigned to this genus.</p><!--PageBreak--></tp:treatment-sec><ref-list><ref id="B284"><mixed-citation xmlns:xlink="http://www.w3.org/1999/xlink" xlink:type="simple">
          <person-group><name name-style="western"><surname>Swain</surname><given-names>TD</given-names></name><name name-style="western"><surname>Schellinger</surname><given-names>JL</given-names></name><name name-style="western"><surname>Strimaitis</surname><given-names>AM</given-names></name><name name-style="western"><surname>Reuter</surname><given-names>KE</given-names></name></person-group> (<year>2015</year>) Evolution of anthozoan polyp retraction mechanisms: convergent functional morphology and evolutionary allometry of the marginal musculature in order <tp:taxon-name><tp:taxon-name-part taxon-name-part-type="order">Zoanthidea</tp:taxon-name-part></tp:taxon-name> (<tp:taxon-name><tp:taxon-name-part taxon-name-part-type="phylum">Cnidaria</tp:taxon-name-part></tp:taxon-name>: <tp:taxon-name><tp:taxon-name-part taxon-name-part-type="class">Anthozoa</tp:taxon-name-part></tp:taxon-name>: <tp:taxon-name><tp:taxon-name-part taxon-name-part-type="subclass">Hexacorallia</tp:taxon-name-part></tp:taxon-name>). BMC Evolutionary Biology 15(123): 1–19. <ext-link xlink:type="simple" ext-link-type="doi" xlink:href="10.1186/s12862-015-0406-1">https://doi.org/10.1186/s12862-015-0406-1</ext-link></mixed-citation></ref><ref id="B247"><mixed-citation xmlns:xlink="http://www.w3.org/1999/xlink" xlink:type="simple">
          <person-group><name name-style="western"><surname>Ryland</surname><given-names>JS</given-names></name><name name-style="western"><surname>Lancaster</surname><given-names>JE</given-names></name></person-group> (<year>2003</year>) Revision of methods for separating species of <italic><tp:taxon-name><tp:taxon-name-part taxon-name-part-type="genus">Protopalythoa</tp:taxon-name-part></tp:taxon-name></italic> (<tp:taxon-name><tp:taxon-name-part taxon-name-part-type="subclass">Hexacorallia</tp:taxon-name-part></tp:taxon-name>: <tp:taxon-name><tp:taxon-name-part taxon-name-part-type="order">Zoanthidea</tp:taxon-name-part></tp:taxon-name>) in the tropical West Pacific. Invertebrate Systematics 17(3): 407–428. <ext-link xlink:type="simple" ext-link-type="doi" xlink:href="10.1071/IS02008">https://doi.org/10.1071/IS02008</ext-link></mixed-citation></ref></ref-list></tp:taxon-treatment>
