# Supplementary material for: The order Zoantharia Rafinesque, 1815 (Cnidaria, Anthozoa: Hexacorallia): supraspecific classification and nomenclature
Source: Zookeys. 2016 Dec 14;(641):1–80. doi: 10.3897/zookeys.641.10346 (PMC5240348; doi:10.3897/zookeys.641.10346)
Supplement: XML Treatment for Macrocnemina [file zookeys.641.10346-treatment15.xml]

<!DOCTYPE tp:taxon-treatment
  PUBLIC "-//TaxonX//DTD Taxonomic Treatment Publishing DTD v0 20100105//EN" "tax-treatment-NSO.dtd">
<tp:taxon-treatment xmlns:tp="http://www.plazi.org/taxpub"><tp:treatment-meta><kwd-group><label>Taxon classification</label><kwd><named-content content-type="kingdom">Animalia</named-content></kwd><kwd><named-content content-type="order">Zoantharia</named-content></kwd></kwd-group><mixed-citation publication-type="journal"><person-group><name><surname>Low</surname><given-names>Martyn E. Y.</given-names></name><name><surname>Sinniger</surname><given-names>Frederic</given-names></name><name><surname>Reimer</surname><given-names>James Davis</given-names></name></person-group><article-title>The order <tp:taxon-name><tp:taxon-name-part taxon-name-part-type="order">Zoantharia</tp:taxon-name-part></tp:taxon-name> Rafinesque, 1815 (<tp:taxon-name><tp:taxon-name-part taxon-name-part-type="phylum">Cnidaria</tp:taxon-name-part></tp:taxon-name>, <tp:taxon-name><tp:taxon-name-part taxon-name-part-type="class">Anthozoa</tp:taxon-name-part></tp:taxon-name>: <tp:taxon-name><tp:taxon-name-part taxon-name-part-type="subclass">Hexacorallia</tp:taxon-name-part></tp:taxon-name>): supraspecific classification and nomenclature</article-title><source>Zookeys</source><day>14</day><month>12</month><year>2016</year><volume>2016</volume><issue>641</issue><fpage>1</fpage><lpage>80</lpage><pub-id pub-id-type="doi">10.3897/zookeys.641.10346</pub-id></mixed-citation></tp:treatment-meta><tp:nomenclature><label>Suborder</label><tp:taxon-name>
            <tp:taxon-name-part taxon-name-part-type="suborder">Macrocnemina</tp:taxon-name-part>
          </tp:taxon-name><tp:taxon-authority>Haddon &amp; Shackleton, 1891</tp:taxon-authority><tp:nomenclature-citation-list><tp:nomenclature-citation><tp:taxon-name>
                <tp:taxon-name-part taxon-name-part-type="above-genus">Macrocneminae</tp:taxon-name-part>
              </tp:taxon-name><comment>Haddon &amp; Shackleton, 1891a: 626.</comment></tp:nomenclature-citation></tp:nomenclature-citation-list></tp:nomenclature><tp:treatment-sec sec-type="diagnosis" id="SECID0EALAG"><title>Diagnosis</title><p>Zoantharians with the fifth mesenteries from the dorsal directive being complete.</p></tp:treatment-sec><tp:treatment-sec sec-type="remarks" id="SECID0EFLAG"><title>Remarks.</title><p>As stated above, the two suborders of <tp:taxon-name><tp:taxon-name-part taxon-name-part-type="order">Zoantharia</tp:taxon-name-part></tp:taxon-name> appear not to be monophyletic (<xref ref-type="bibr" rid="B269">Sinniger et al. 2005</xref>). Three families are currently assigned to <tp:taxon-name><tp:taxon-name-part taxon-name-part-type="suborder">Macrocnemina</tp:taxon-name-part></tp:taxon-name> Haddon &amp; Shackleton, 1891.</p></tp:treatment-sec><ref-list><ref id="B269"><mixed-citation xmlns:xlink="http://www.w3.org/1999/xlink" xlink:type="simple">
          <person-group><name name-style="western"><surname>Sinniger</surname><given-names>F</given-names></name><name name-style="western"><surname>Montoya-Burgos</surname><given-names>JI</given-names></name><name name-style="western"><surname>Chevaldonné</surname><given-names>P</given-names></name><name name-style="western"><surname>Pawlowski</surname><given-names>J</given-names></name></person-group> (<year>2005</year>) Phylogeny of the order <tp:taxon-name><tp:taxon-name-part taxon-name-part-type="order">Zoantharia</tp:taxon-name-part></tp:taxon-name> (<tp:taxon-name><tp:taxon-name-part taxon-name-part-type="class">Anthozoa</tp:taxon-name-part></tp:taxon-name>, <tp:taxon-name><tp:taxon-name-part taxon-name-part-type="subclass">Hexacorallia</tp:taxon-name-part></tp:taxon-name>) based on the mitochondrial ribosomal genes. Marine Biology 147(5): 1121–1128. <ext-link xlink:type="simple" ext-link-type="doi" xlink:href="10.1007/s00227-005-0016-3">https://doi.org/10.1007/s00227-005-0016-3</ext-link></mixed-citation></ref></ref-list></tp:taxon-treatment>
