# Supplementary material for: The order Zoantharia Rafinesque, 1815 (Cnidaria, Anthozoa: Hexacorallia): supraspecific classification and nomenclature
Source: Zookeys. 2016 Dec 14;(641):1–80. doi: 10.3897/zookeys.641.10346 (PMC5240348; doi:10.3897/zookeys.641.10346)
Supplement: XML Treatment for Epizoanthidae [file zookeys.641.10346-treatment16.xml]

<!DOCTYPE tp:taxon-treatment
  PUBLIC "-//TaxonX//DTD Taxonomic Treatment Publishing DTD v0 20100105//EN" "tax-treatment-NSO.dtd">
<tp:taxon-treatment xmlns:tp="http://www.plazi.org/taxpub"><tp:treatment-meta><kwd-group><label>Taxon classification</label><kwd><named-content content-type="kingdom">Animalia</named-content></kwd><kwd><named-content content-type="order">Zoantharia</named-content></kwd><kwd><named-content content-type="family">Epizoanthidae</named-content></kwd></kwd-group><mixed-citation publication-type="journal"><person-group><name><surname>Low</surname><given-names>Martyn E. Y.</given-names></name><name><surname>Sinniger</surname><given-names>Frederic</given-names></name><name><surname>Reimer</surname><given-names>James Davis</given-names></name></person-group><article-title>The order <tp:taxon-name><tp:taxon-name-part taxon-name-part-type="order">Zoantharia</tp:taxon-name-part></tp:taxon-name> Rafinesque, 1815 (<tp:taxon-name><tp:taxon-name-part taxon-name-part-type="phylum">Cnidaria</tp:taxon-name-part></tp:taxon-name>, <tp:taxon-name><tp:taxon-name-part taxon-name-part-type="class">Anthozoa</tp:taxon-name-part></tp:taxon-name>: <tp:taxon-name><tp:taxon-name-part taxon-name-part-type="subclass">Hexacorallia</tp:taxon-name-part></tp:taxon-name>): supraspecific classification and nomenclature</article-title><source>Zookeys</source><day>14</day><month>12</month><year>2016</year><volume>2016</volume><issue>641</issue><fpage>1</fpage><lpage>80</lpage><pub-id pub-id-type="doi">10.3897/zookeys.641.10346</pub-id></mixed-citation></tp:treatment-meta><tp:nomenclature><tp:taxon-name>
            <tp:taxon-name-part taxon-name-part-type="family">Epizoanthidae</tp:taxon-name-part>
          </tp:taxon-name><tp:taxon-authority>Delage &amp; Hérouard, 1901</tp:taxon-authority><tp:nomenclature-citation-list><tp:nomenclature-citation><tp:taxon-name>
                <tp:taxon-name-part taxon-name-part-type="above-genus">Mardoellidae</tp:taxon-name-part>
              </tp:taxon-name><comment>Danielssen, 1890: 116, 117 [<italic>nomen oblitum</italic>].</comment></tp:nomenclature-citation><tp:nomenclature-citation><tp:taxon-name>
                <tp:taxon-name-part taxon-name-part-type="above-genus">Epizoanthinae</tp:taxon-name-part>
              </tp:taxon-name><comment>Delage &amp; Hérouard, 1901: 664 [<italic>nomen protectum</italic>].</comment></tp:nomenclature-citation></tp:nomenclature-citation-list></tp:nomenclature><tp:treatment-sec sec-type="type genus" id="SECID0EINAG"><title>Type genus.</title><p>
            <italic><tp:taxon-name><tp:taxon-name-part taxon-name-part-type="genus">Epizoanthus</tp:taxon-name-part></tp:taxon-name></italic> Gray, 1867.</p></tp:treatment-sec><tp:treatment-sec sec-type="diagnosis" id="SECID0EVNAG"><title>Diagnosis.</title><p>Macrocnemic zoantharians with a simple mesogleal muscle (<xref ref-type="bibr" rid="B268">Sinniger and Häussermann 2009</xref>: 26).</p></tp:treatment-sec><tp:treatment-sec sec-type="remarks" id="SECID0E6NAG"><title>Remarks.</title><p>The family-group <tp:taxon-name><tp:taxon-name-part taxon-name-part-type="family">Epizoanthidae</tp:taxon-name-part></tp:taxon-name> (as “<tp:taxon-name><tp:taxon-name-part taxon-name-part-type="above-genus">Epizoanthinae</tp:taxon-name-part></tp:taxon-name>”) was established by <xref ref-type="bibr" rid="B67">Delage and Hérouard (1901</xref>: 664, 665) as monotypic, with the inclusion of only the type genus. Three genera are currently assigned to <tp:taxon-name><tp:taxon-name-part taxon-name-part-type="family">Epizoanthidae</tp:taxon-name-part></tp:taxon-name>.</p><p>Recent molecular and morphological studies (e.g. <xref ref-type="bibr" rid="B284">Swain et al. 2015</xref>) suggest that this diagnosis should be revised following a complete revision of the suborder. Currently, molecular signatures such as those suggested in <xref ref-type="bibr" rid="B270">Sinniger et al. (2008)</xref> and in <xref ref-type="bibr" rid="B273">Sinniger et al. (2013)</xref> appear efficient to distinguish macrocnemic genera.</p></tp:treatment-sec><ref-list><ref id="B268"><mixed-citation xmlns:xlink="http://www.w3.org/1999/xlink" xlink:type="simple">
          <person-group><name name-style="western"><surname>Sinniger</surname><given-names>F</given-names></name><name name-style="western"><surname>Häussermann</surname><given-names>V</given-names></name></person-group> (<year>2009</year>) Zoanthids (<tp:taxon-name><tp:taxon-name-part taxon-name-part-type="phylum">Cnidaria</tp:taxon-name-part></tp:taxon-name>: <tp:taxon-name><tp:taxon-name-part taxon-name-part-type="subclass">Hexacorallia</tp:taxon-name-part></tp:taxon-name>: <tp:taxon-name><tp:taxon-name-part taxon-name-part-type="order">Zoantharia</tp:taxon-name-part></tp:taxon-name>) from shallow waters of the southern Chilean fjord region, with descriptions of a new genus and two new species. Organisms Diversity &amp; Evolution 9(1): 23–36. <ext-link xlink:type="simple" ext-link-type="doi" xlink:href="10.1016/j.ode.2008.10.003">https://doi.org/10.1016/j.ode.2008.10.003</ext-link></mixed-citation></ref><ref id="B67"><mixed-citation xmlns:xlink="http://www.w3.org/1999/xlink" xlink:type="simple">
          <person-group><name name-style="western"><surname>Delage</surname><given-names>Y</given-names></name><name name-style="western"><surname>Hérouard</surname><given-names>E</given-names></name></person-group> (<year>1901</year>) Zoanthidés. – <tp:taxon-name><tp:taxon-name-part taxon-name-part-type="family">Zoanthidae</tp:taxon-name-part></tp:taxon-name>. pp. 654–667, pls. 65. In: Traité de Zoologie concrète. Tome II – 2<sup>me</sup> Partie. Les Coelentérés. C. Reinwald, Paris, x + [xi] + 848 pp., pls. 1–72. [&lt; 15 Nov 1901 (Friedländer 1901: 579)]</mixed-citation></ref><ref id="B284"><mixed-citation xmlns:xlink="http://www.w3.org/1999/xlink" xlink:type="simple">
          <person-group><name name-style="western"><surname>Swain</surname><given-names>TD</given-names></name><name name-style="western"><surname>Schellinger</surname><given-names>JL</given-names></name><name name-style="western"><surname>Strimaitis</surname><given-names>AM</given-names></name><name name-style="western"><surname>Reuter</surname><given-names>KE</given-names></name></person-group> (<year>2015</year>) Evolution of anthozoan polyp retraction mechanisms: convergent functional morphology and evolutionary allometry of the marginal musculature in order <tp:taxon-name><tp:taxon-name-part taxon-name-part-type="order">Zoanthidea</tp:taxon-name-part></tp:taxon-name> (<tp:taxon-name><tp:taxon-name-part taxon-name-part-type="phylum">Cnidaria</tp:taxon-name-part></tp:taxon-name>: <tp:taxon-name><tp:taxon-name-part taxon-name-part-type="class">Anthozoa</tp:taxon-name-part></tp:taxon-name>: <tp:taxon-name><tp:taxon-name-part taxon-name-part-type="subclass">Hexacorallia</tp:taxon-name-part></tp:taxon-name>). BMC Evolutionary Biology 15(123): 1–19. <ext-link xlink:type="simple" ext-link-type="doi" xlink:href="10.1186/s12862-015-0406-1">https://doi.org/10.1186/s12862-015-0406-1</ext-link></mixed-citation></ref><ref id="B270"><mixed-citation xmlns:xlink="http://www.w3.org/1999/xlink" xlink:type="simple">
          <person-group><name name-style="western"><surname>Sinniger</surname><given-names>F</given-names></name><name name-style="western"><surname>Reimer</surname><given-names>JD</given-names></name><name name-style="western"><surname>Pawlowski</surname><given-names>J</given-names></name></person-group> (<year>2008</year>) Potential of DNA sequences to identify zoanthids (<tp:taxon-name><tp:taxon-name-part taxon-name-part-type="phylum">Cnidaria</tp:taxon-name-part></tp:taxon-name>:<tp:taxon-name><tp:taxon-name-part taxon-name-part-type="order">Zoantharia</tp:taxon-name-part></tp:taxon-name>). Zoological Science 25: 1253–1260. <ext-link xlink:type="simple" ext-link-type="doi" xlink:href="10.2108/zsj.25.1253">https://doi.org/10.2108/zsj.25.1253</ext-link></mixed-citation></ref><ref id="B273"><mixed-citation xmlns:xlink="http://www.w3.org/1999/xlink" xlink:type="simple">
          <person-group><name name-style="western"><surname>Sinniger</surname><given-names>F</given-names></name><name name-style="western"><surname>Ocaña</surname><given-names>OV</given-names></name><name name-style="western"><surname>Baco</surname><given-names>AR</given-names></name></person-group> (<year>2013</year>) Diversity of zoanthids (<tp:taxon-name><tp:taxon-name-part taxon-name-part-type="class">Anthozoa</tp:taxon-name-part></tp:taxon-name>: <tp:taxon-name><tp:taxon-name-part taxon-name-part-type="subclass">Hexacorallia</tp:taxon-name-part></tp:taxon-name>) on Hawaiian seamounts: description of the Hawaiian gold coral and additional zoanthids. PLoS ONE 8(1): e52607 (pp. [1]–[13]). [9 Jan 2013 (p. [1])]</mixed-citation></ref></ref-list></tp:taxon-treatment>
