# Supplementary material for: The order Zoantharia Rafinesque, 1815 (Cnidaria, Anthozoa: Hexacorallia): supraspecific classification and nomenclature
Source: Zookeys. 2016 Dec 14;(641):1–80. doi: 10.3897/zookeys.641.10346 (PMC5240348; doi:10.3897/zookeys.641.10346)
Supplement: XML Treatment for Epizoanthus [file zookeys.641.10346-treatment17.xml]

<!DOCTYPE tp:taxon-treatment
  PUBLIC "-//TaxonX//DTD Taxonomic Treatment Publishing DTD v0 20100105//EN" "tax-treatment-NSO.dtd">
<tp:taxon-treatment xmlns:tp="http://www.plazi.org/taxpub"><tp:treatment-meta><kwd-group><label>Taxon classification</label><kwd><named-content content-type="kingdom">Animalia</named-content></kwd><kwd><named-content content-type="order">Zoantharia</named-content></kwd><kwd><named-content content-type="family">Epizoanthidae</named-content></kwd></kwd-group><mixed-citation publication-type="journal"><person-group><name><surname>Low</surname><given-names>Martyn E. Y.</given-names></name><name><surname>Sinniger</surname><given-names>Frederic</given-names></name><name><surname>Reimer</surname><given-names>James Davis</given-names></name></person-group><article-title>The order <tp:taxon-name><tp:taxon-name-part taxon-name-part-type="order">Zoantharia</tp:taxon-name-part></tp:taxon-name> Rafinesque, 1815 (<tp:taxon-name><tp:taxon-name-part taxon-name-part-type="phylum">Cnidaria</tp:taxon-name-part></tp:taxon-name>, <tp:taxon-name><tp:taxon-name-part taxon-name-part-type="class">Anthozoa</tp:taxon-name-part></tp:taxon-name>: <tp:taxon-name><tp:taxon-name-part taxon-name-part-type="subclass">Hexacorallia</tp:taxon-name-part></tp:taxon-name>): supraspecific classification and nomenclature</article-title><source>Zookeys</source><day>14</day><month>12</month><year>2016</year><volume>2016</volume><issue>641</issue><fpage>1</fpage><lpage>80</lpage><pub-id pub-id-type="doi">10.3897/zookeys.641.10346</pub-id></mixed-citation></tp:treatment-meta><tp:nomenclature><tp:taxon-name>
            <tp:taxon-name-part taxon-name-part-type="genus">Epizoanthus</tp:taxon-name-part>
          </tp:taxon-name><tp:taxon-authority>Gray, 1867</tp:taxon-authority><tp:nomenclature-citation-list><tp:nomenclature-citation><tp:taxon-name>
                <tp:taxon-name-part taxon-name-part-type="genus">Sidisia</tp:taxon-name-part>
              </tp:taxon-name><comment>Gray, 1858: 489 [suppressed in Opinion 1689, <xref ref-type="bibr" rid="B151">ICZN 1992</xref>].</comment></tp:nomenclature-citation><tp:nomenclature-citation><tp:taxon-name>
                <tp:taxon-name-part taxon-name-part-type="genus">Epizoanthus</tp:taxon-name-part>
              </tp:taxon-name><comment>Gray, 1867: 237 [conserved in Opinion 1689, <xref ref-type="bibr" rid="B151">ICZN 1992</xref>].</comment></tp:nomenclature-citation><tp:nomenclature-citation><tp:taxon-name>
                <tp:taxon-name-part taxon-name-part-type="genus">Carolia</tp:taxon-name-part>
              </tp:taxon-name><comment>Gray, 1867: 239 [invalid name, junior homonym].</comment></tp:nomenclature-citation><tp:nomenclature-citation><tp:taxon-name>
                <tp:taxon-name-part taxon-name-part-type="genus">Polythoa</tp:taxon-name-part> (<tp:taxon-name-part taxon-name-part-type="subgenus">Endeithoa</tp:taxon-name-part>)</tp:taxon-name><comment>Andres, 1883a: 521, 531.</comment></tp:nomenclature-citation><tp:nomenclature-citation><tp:taxon-name>
                <tp:taxon-name-part taxon-name-part-type="genus">Verrillia</tp:taxon-name-part>
              </tp:taxon-name><comment>Andres, 1883a: 520, 545.</comment></tp:nomenclature-citation><tp:nomenclature-citation><tp:taxon-name>
                <tp:taxon-name-part taxon-name-part-type="genus">Zoanthus</tp:taxon-name-part> (<tp:taxon-name-part taxon-name-part-type="subgenus">Corticanthus</tp:taxon-name-part>)</tp:taxon-name><comment>Andres, 1883a: 538, 541.</comment></tp:nomenclature-citation><tp:nomenclature-citation><tp:taxon-name>
                <tp:taxon-name-part taxon-name-part-type="genus">Mardoell</tp:taxon-name-part>
              </tp:taxon-name><comment>Danielssen, 1890: 117–126.</comment></tp:nomenclature-citation><tp:nomenclature-citation><tp:taxon-name>
                <tp:taxon-name-part taxon-name-part-type="genus">Marodellia</tp:taxon-name-part>
              </tp:taxon-name><comment>Blanchard, 1893: 130 [unjustified emendation]</comment></tp:nomenclature-citation><tp:nomenclature-citation><tp:taxon-name>
                <tp:taxon-name-part taxon-name-part-type="genus">Mardoella</tp:taxon-name-part>
              </tp:taxon-name><comment>Bell, 1906: 762 [incorrect spelling].</comment></tp:nomenclature-citation><tp:nomenclature-citation><tp:taxon-name>
                <tp:taxon-name-part taxon-name-part-type="genus">Lirrevia</tp:taxon-name-part>
              </tp:taxon-name><comment>Delphy, 1939: 270.</comment></tp:nomenclature-citation></tp:nomenclature-citation-list></tp:nomenclature><tp:treatment-sec sec-type="type species" id="SECID0E5SAG"><title>Type species.</title><p>
            <italic><tp:taxon-name><tp:taxon-name-part taxon-name-part-type="genus">Dysidea</tp:taxon-name-part> <tp:taxon-name-part taxon-name-part-type="species">papillosa</tp:taxon-name-part></tp:taxon-name></italic> Johnston, 1842, by monotypy (see also Opinion 1689, <xref ref-type="bibr" rid="B151">ICZN 1992</xref>).</p><!--PageBreak--></tp:treatment-sec><tp:treatment-sec sec-type="Gender" id="SECID0ETTAG"><title>Gender.</title><p>Masculine.</p></tp:treatment-sec><tp:treatment-sec sec-type="diagnosis" id="SECID0EYTAG"><title>Diagnosis.</title><p>As for family but readily distinguishable from <italic><tp:taxon-name><tp:taxon-name-part taxon-name-part-type="genus">Palaeozoanthus</tp:taxon-name-part></tp:taxon-name></italic> by the presence of non-fertile micromesenteries (<xref rid="B268" ref-type="bibr">Sinniger and Häussermann 2009</xref>: 26).</p></tp:treatment-sec><tp:treatment-sec sec-type="remarks" id="SECID0EJUAG"><title>Remarks.</title><p>Most species with reticulate mesogleal muscle, <italic><tp:taxon-name><tp:taxon-name-part taxon-name-part-type="genus">Epizoanthus</tp:taxon-name-part> <tp:taxon-name-part taxon-name-part-type="species">illoricatus</tp:taxon-name-part></tp:taxon-name></italic> Tischbierek, 1930 with simplified mesogleal sphincter muscle (<xref ref-type="bibr" rid="B284">Swain et al. 2015</xref>).</p><p>As discussed in <xref ref-type="bibr" rid="B268">Sinniger and Häussermann (2009</xref>: 26), this genus is characterised by the “[p]olyps usually strongly encrusted with sand particles. Species found on rocky substrata or gastropod shells often inhabited by pagurids; some cases of free-living species reported (<italic><tp:taxon-name><tp:taxon-name-part taxon-name-part-type="genus">Epizoanthus</tp:taxon-name-part> <tp:taxon-name-part taxon-name-part-type="species">lindhali</tp:taxon-name-part></tp:taxon-name></italic>, <italic><tp:taxon-name><tp:taxon-name-part taxon-name-part-type="genus">Epizoanthus</tp:taxon-name-part> <tp:taxon-name-part taxon-name-part-type="species">vagus</tp:taxon-name-part></tp:taxon-name></italic>). In colonial species, polyps linked by stolons or, in pagurid-associated species, by a continuous coenenchyme. No symbioses with <italic><tp:taxon-name><tp:taxon-name-part taxon-name-part-type="genus">Symbiodinium</tp:taxon-name-part></tp:taxon-name></italic> zooxanthellae”.</p></tp:treatment-sec><ref-list><ref id="B151"><mixed-citation xmlns:xlink="http://www.w3.org/1999/xlink" xlink:type="simple">
          <institution xlink:type="simple">ICZN</institution> (<institution xlink:type="simple">International Commission on Zoological Nomenclature</institution>) (<year>1992</year>) Opinion 1689. <italic><tp:taxon-name><tp:taxon-name-part taxon-name-part-type="genus">Epizoanthus</tp:taxon-name-part></tp:taxon-name></italic> Gray, 1867 (<tp:taxon-name><tp:taxon-name-part taxon-name-part-type="phylum">Cnidaria</tp:taxon-name-part></tp:taxon-name>, <tp:taxon-name><tp:taxon-name-part taxon-name-part-type="class">Anthozoa</tp:taxon-name-part></tp:taxon-name>): conserved. Bulletin of Zoological Nomenclature 49(3): 236–237. [30 Sep 1992 (issue front cover)]</mixed-citation></ref><ref id="B268"><mixed-citation xmlns:xlink="http://www.w3.org/1999/xlink" xlink:type="simple">
          <person-group><name name-style="western"><surname>Sinniger</surname><given-names>F</given-names></name><name name-style="western"><surname>Häussermann</surname><given-names>V</given-names></name></person-group> (<year>2009</year>) Zoanthids (<tp:taxon-name><tp:taxon-name-part taxon-name-part-type="phylum">Cnidaria</tp:taxon-name-part></tp:taxon-name>: <tp:taxon-name><tp:taxon-name-part taxon-name-part-type="subclass">Hexacorallia</tp:taxon-name-part></tp:taxon-name>: <tp:taxon-name><tp:taxon-name-part taxon-name-part-type="order">Zoantharia</tp:taxon-name-part></tp:taxon-name>) from shallow waters of the southern Chilean fjord region, with descriptions of a new genus and two new species. Organisms Diversity &amp; Evolution 9(1): 23–36. <ext-link xlink:type="simple" ext-link-type="doi" xlink:href="10.1016/j.ode.2008.10.003">https://doi.org/10.1016/j.ode.2008.10.003</ext-link></mixed-citation></ref><ref id="B284"><mixed-citation xmlns:xlink="http://www.w3.org/1999/xlink" xlink:type="simple">
          <person-group><name name-style="western"><surname>Swain</surname><given-names>TD</given-names></name><name name-style="western"><surname>Schellinger</surname><given-names>JL</given-names></name><name name-style="western"><surname>Strimaitis</surname><given-names>AM</given-names></name><name name-style="western"><surname>Reuter</surname><given-names>KE</given-names></name></person-group> (<year>2015</year>) Evolution of anthozoan polyp retraction mechanisms: convergent functional morphology and evolutionary allometry of the marginal musculature in order <tp:taxon-name><tp:taxon-name-part taxon-name-part-type="order">Zoanthidea</tp:taxon-name-part></tp:taxon-name> (<tp:taxon-name><tp:taxon-name-part taxon-name-part-type="phylum">Cnidaria</tp:taxon-name-part></tp:taxon-name>: <tp:taxon-name><tp:taxon-name-part taxon-name-part-type="class">Anthozoa</tp:taxon-name-part></tp:taxon-name>: <tp:taxon-name><tp:taxon-name-part taxon-name-part-type="subclass">Hexacorallia</tp:taxon-name-part></tp:taxon-name>). BMC Evolutionary Biology 15(123): 1–19. <ext-link xlink:type="simple" ext-link-type="doi" xlink:href="10.1186/s12862-015-0406-1">https://doi.org/10.1186/s12862-015-0406-1</ext-link></mixed-citation></ref></ref-list></tp:taxon-treatment>
