# Supplementary material for: The order Zoantharia Rafinesque, 1815 (Cnidaria, Anthozoa: Hexacorallia): supraspecific classification and nomenclature
Source: Zookeys. 2016 Dec 14;(641):1–80. doi: 10.3897/zookeys.641.10346 (PMC5240348; doi:10.3897/zookeys.641.10346)
Supplement: XML Treatment for Thoracactis [file zookeys.641.10346-treatment19.xml]

<!DOCTYPE tp:taxon-treatment
  PUBLIC "-//TaxonX//DTD Taxonomic Treatment Publishing DTD v0 20100105//EN" "tax-treatment-NSO.dtd">
<tp:taxon-treatment xmlns:tp="http://www.plazi.org/taxpub"><tp:treatment-meta><kwd-group><label>Taxon classification</label><kwd><named-content content-type="kingdom">Animalia</named-content></kwd><kwd><named-content content-type="order">Zoantharia</named-content></kwd><kwd><named-content content-type="family">Epizoanthidae</named-content></kwd></kwd-group><mixed-citation publication-type="journal"><person-group><name><surname>Low</surname><given-names>Martyn E. Y.</given-names></name><name><surname>Sinniger</surname><given-names>Frederic</given-names></name><name><surname>Reimer</surname><given-names>James Davis</given-names></name></person-group><article-title>The order <tp:taxon-name><tp:taxon-name-part taxon-name-part-type="order">Zoantharia</tp:taxon-name-part></tp:taxon-name> Rafinesque, 1815 (<tp:taxon-name><tp:taxon-name-part taxon-name-part-type="phylum">Cnidaria</tp:taxon-name-part></tp:taxon-name>, <tp:taxon-name><tp:taxon-name-part taxon-name-part-type="class">Anthozoa</tp:taxon-name-part></tp:taxon-name>: <tp:taxon-name><tp:taxon-name-part taxon-name-part-type="subclass">Hexacorallia</tp:taxon-name-part></tp:taxon-name>): supraspecific classification and nomenclature</article-title><source>Zookeys</source><day>14</day><month>12</month><year>2016</year><volume>2016</volume><issue>641</issue><fpage>1</fpage><lpage>80</lpage><pub-id pub-id-type="doi">10.3897/zookeys.641.10346</pub-id></mixed-citation></tp:treatment-meta><tp:nomenclature><tp:taxon-name>
            <tp:taxon-name-part taxon-name-part-type="genus">Thoracactis</tp:taxon-name-part>
          </tp:taxon-name><tp:taxon-authority>Gravier, 1918</tp:taxon-authority><tp:nomenclature-citation-list><tp:nomenclature-citation><tp:taxon-name>
                <tp:taxon-name-part taxon-name-part-type="genus">Thoracactis</tp:taxon-name-part>
              </tp:taxon-name><comment>Gravier, 1918: 12.</comment></tp:nomenclature-citation><tp:nomenclature-citation><tp:taxon-name>
                <tp:taxon-name-part taxon-name-part-type="genus">Thoracactus</tp:taxon-name-part>
              </tp:taxon-name><comment>Walsh, 1967: 49 [unjustified emendation and junior objective synonym].</comment></tp:nomenclature-citation><tp:nomenclature-citation><tp:taxon-name>
                <tp:taxon-name-part taxon-name-part-type="genus">Toracactis</tp:taxon-name-part>
              </tp:taxon-name><comment>Herberts, 1972: 80 [incorrect spelling].</comment></tp:nomenclature-citation></tp:nomenclature-citation-list></tp:nomenclature><tp:treatment-sec sec-type="type species" id="SECID0EL1AG"><title>Type species.</title><p>
            <italic><tp:taxon-name><tp:taxon-name-part taxon-name-part-type="genus">Thoracactis</tp:taxon-name-part> <tp:taxon-name-part taxon-name-part-type="species">topsenti</tp:taxon-name-part></tp:taxon-name></italic> Gravier, 1918, by monotypy.</p></tp:treatment-sec><tp:treatment-sec sec-type="Gender" id="SECID0E21AG"><title>Gender.</title><p>Masculine.</p></tp:treatment-sec><tp:treatment-sec sec-type="diagnosis" id="SECID0EA2AG"><title>Diagnosis.</title><p>Rudimentary sphincter muscles, azooxanthellate, with no mesogleal channels or lacunae, found on hexactinellid sponges.</p></tp:treatment-sec><tp:treatment-sec sec-type="remarks" id="SECID0EF2AG"><title>Remarks.</title><p>This is a monospecific genus comprised of only the type species <italic><tp:taxon-name><tp:taxon-name-part taxon-name-part-type="genus">Thoracactis</tp:taxon-name-part> <tp:taxon-name-part taxon-name-part-type="species">topsenti</tp:taxon-name-part></tp:taxon-name></italic>. In describing <italic><tp:taxon-name><tp:taxon-name-part taxon-name-part-type="genus">Thoracactis</tp:taxon-name-part> <tp:taxon-name-part taxon-name-part-type="species">topsenti</tp:taxon-name-part></tp:taxon-name></italic>, <xref ref-type="bibr" rid="B118">Gravier (1918)</xref> incorrectly identified it as an actinian (anemone) based on the lack of zooxanthellae, channels, gaps, or cell islets. Although currently placed in the family <tp:taxon-name><tp:taxon-name-part taxon-name-part-type="family">Epizoanthidae</tp:taxon-name-part></tp:taxon-name>, based on the current <!--PageBreak-->understanding of the type species, this genus is referable to the family <tp:taxon-name><tp:taxon-name-part taxon-name-part-type="family">Parazoanthidae</tp:taxon-name-part></tp:taxon-name>, although an examination of the type material will be necessary to confirm this (see <xref ref-type="bibr" rid="B229">Reimer et al. 2010a</xref>: 158).</p></tp:treatment-sec><ref-list><ref id="B118"><mixed-citation xmlns:xlink="http://www.w3.org/1999/xlink" xlink:type="simple">
          <person-group><name name-style="western"><surname>Gravier</surname><given-names>C</given-names></name></person-group> (<year>1918</year>) Note sur une Actinie (<italic><tp:taxon-name><tp:taxon-name-part taxon-name-part-type="genus">Thoracactis</tp:taxon-name-part></tp:taxon-name></italic> n. g., <italic><tp:taxon-name><tp:taxon-name-part taxon-name-part-type="genus">Topsenti</tp:taxon-name-part></tp:taxon-name></italic> n. sp.) et un Annélide Polychète (<italic><tp:taxon-name><tp:taxon-name-part taxon-name-part-type="genus">Hermadion</tp:taxon-name-part> <tp:taxon-name-part taxon-name-part-type="species">Fauveli</tp:taxon-name-part></tp:taxon-name></italic> n. sp.), commensaux d’une Éponge siliceuse (<italic><tp:taxon-name><tp:taxon-name-part taxon-name-part-type="genus">Sarostegia</tp:taxon-name-part> <tp:taxon-name-part taxon-name-part-type="species">oculata</tp:taxon-name-part></tp:taxon-name></italic> Topsent). Bulletin de l’Institut océanographique 15(344): 1–20. [30 Sep 1918 (p. 1)]</mixed-citation></ref><ref id="B229"><mixed-citation xmlns:xlink="http://www.w3.org/1999/xlink" xlink:type="simple">
          <person-group><name name-style="western"><surname>Reimer</surname><given-names>JD</given-names></name><name name-style="western"><surname>Hirose</surname><given-names>M</given-names></name><name name-style="western"><surname>Wirtz</surname><given-names>P</given-names></name></person-group> (<year>2010a</year>) Zoanthids of the Cape Verde Islands and their symbionts: previously unexamined diversity in the Northeastern Atlantic. Contributions to Zoology 79(4): 147–163.</mixed-citation></ref></ref-list></tp:taxon-treatment>
