# Supplementary material for: The order Zoantharia Rafinesque, 1815 (Cnidaria, Anthozoa: Hexacorallia): supraspecific classification and nomenclature
Source: Zookeys. 2016 Dec 14;(641):1–80. doi: 10.3897/zookeys.641.10346 (PMC5240348; doi:10.3897/zookeys.641.10346)
Supplement: XML Treatment for Hydrozoanthidae [file zookeys.641.10346-treatment20.xml]

<!DOCTYPE tp:taxon-treatment
  PUBLIC "-//TaxonX//DTD Taxonomic Treatment Publishing DTD v0 20100105//EN" "tax-treatment-NSO.dtd">
<tp:taxon-treatment xmlns:tp="http://www.plazi.org/taxpub"><tp:treatment-meta><kwd-group><label>Taxon classification</label><kwd><named-content content-type="kingdom">Animalia</named-content></kwd><kwd><named-content content-type="order">Zoantharia</named-content></kwd><kwd><named-content content-type="family">Hydrozoanthidae</named-content></kwd></kwd-group><mixed-citation publication-type="journal"><person-group><name><surname>Low</surname><given-names>Martyn E. Y.</given-names></name><name><surname>Sinniger</surname><given-names>Frederic</given-names></name><name><surname>Reimer</surname><given-names>James Davis</given-names></name></person-group><article-title>The order <tp:taxon-name><tp:taxon-name-part taxon-name-part-type="order">Zoantharia</tp:taxon-name-part></tp:taxon-name> Rafinesque, 1815 (<tp:taxon-name><tp:taxon-name-part taxon-name-part-type="phylum">Cnidaria</tp:taxon-name-part></tp:taxon-name>, <tp:taxon-name><tp:taxon-name-part taxon-name-part-type="class">Anthozoa</tp:taxon-name-part></tp:taxon-name>: <tp:taxon-name><tp:taxon-name-part taxon-name-part-type="subclass">Hexacorallia</tp:taxon-name-part></tp:taxon-name>): supraspecific classification and nomenclature</article-title><source>Zookeys</source><day>14</day><month>12</month><year>2016</year><volume>2016</volume><issue>641</issue><fpage>1</fpage><lpage>80</lpage><pub-id pub-id-type="doi">10.3897/zookeys.641.10346</pub-id></mixed-citation></tp:treatment-meta><tp:nomenclature><tp:taxon-name>
            <tp:taxon-name-part taxon-name-part-type="family">Hydrozoanthidae</tp:taxon-name-part>
          </tp:taxon-name><tp:taxon-authority>Sinniger, Reimer &amp; Pawlowski, 2010</tp:taxon-authority><tp:nomenclature-citation-list><tp:nomenclature-citation><tp:taxon-name>
                <tp:taxon-name-part taxon-name-part-type="family">Hydrozoanthidae</tp:taxon-name-part>
              </tp:taxon-name><comment>Sinniger, Reimer &amp; Pawlowski, 2010: 60.</comment></tp:nomenclature-citation></tp:nomenclature-citation-list></tp:nomenclature><tp:treatment-sec sec-type="type genus" id="SECID0EW4AG"><title>Type genus.</title><p>
            <italic><tp:taxon-name><tp:taxon-name-part taxon-name-part-type="genus">Hydrozoanthus</tp:taxon-name-part></tp:taxon-name></italic> Sinniger, Reimer &amp; Pawlowski, 2010.</p></tp:treatment-sec><tp:treatment-sec sec-type="diagnosis" id="SECID0ED5AG"><title>Diagnosis.</title><p>“This family is erected to group former <tp:taxon-name><tp:taxon-name-part taxon-name-part-type="family">Parazoanthidae</tp:taxon-name-part></tp:taxon-name> species sharing specific insertions and deletions in mt-16S rDNA, especially in the V5 region (as defined in <xref rid="B269" ref-type="bibr">Sinniger et al. 2005</xref>) of this gene” and “Phylogenetically, species in this family are more closely related to brachycnemic zoanthids (especially from the genus <italic><tp:taxon-name><tp:taxon-name-part taxon-name-part-type="genus">Palythoa</tp:taxon-name-part></tp:taxon-name></italic>) than to other parazoanthids.” (<xref ref-type="bibr" rid="B271">Sinniger et al. 2010a</xref>: 61).</p></tp:treatment-sec><tp:treatment-sec sec-type="remarks" id="SECID0E45AG"><title>Remarks.</title><p>“This family groups several tropical and sub-tropical macrocnemic zoanthids; including species associated with hydrozoans and also several other non-hydrozoan associated species.” (<xref ref-type="bibr" rid="B271">Sinniger et al. 2010a</xref>: 61). This family is currently comprised of two genera— <italic><tp:taxon-name><tp:taxon-name-part taxon-name-part-type="genus">Hydrozoanthus</tp:taxon-name-part></tp:taxon-name></italic> Sinniger, Reimer &amp; Pawlowski, 2010, and <italic><tp:taxon-name><tp:taxon-name-part taxon-name-part-type="genus">Terrazoanthus</tp:taxon-name-part></tp:taxon-name></italic> Reimer &amp; Fujii, 2010.</p></tp:treatment-sec><ref-list><ref id="B269"><mixed-citation xmlns:xlink="http://www.w3.org/1999/xlink" xlink:type="simple">
          <person-group><name name-style="western"><surname>Sinniger</surname><given-names>F</given-names></name><name name-style="western"><surname>Montoya-Burgos</surname><given-names>JI</given-names></name><name name-style="western"><surname>Chevaldonné</surname><given-names>P</given-names></name><name name-style="western"><surname>Pawlowski</surname><given-names>J</given-names></name></person-group> (<year>2005</year>) Phylogeny of the order <tp:taxon-name><tp:taxon-name-part taxon-name-part-type="order">Zoantharia</tp:taxon-name-part></tp:taxon-name> (<tp:taxon-name><tp:taxon-name-part taxon-name-part-type="class">Anthozoa</tp:taxon-name-part></tp:taxon-name>, <tp:taxon-name><tp:taxon-name-part taxon-name-part-type="subclass">Hexacorallia</tp:taxon-name-part></tp:taxon-name>) based on the mitochondrial ribosomal genes. Marine Biology 147(5): 1121–1128. <ext-link xlink:type="simple" ext-link-type="doi" xlink:href="10.1007/s00227-005-0016-3">https://doi.org/10.1007/s00227-005-0016-3</ext-link></mixed-citation></ref><ref id="B271"><mixed-citation xmlns:xlink="http://www.w3.org/1999/xlink" xlink:type="simple">
          <person-group><name name-style="western"><surname>Sinniger</surname><given-names>F</given-names></name><name name-style="western"><surname>Reimer</surname><given-names>JD</given-names></name><name name-style="western"><surname>Pawlowski</surname><given-names>J</given-names></name></person-group> (<year>2010a</year>) The <tp:taxon-name><tp:taxon-name-part taxon-name-part-type="family">Parazoanthidae</tp:taxon-name-part></tp:taxon-name> (<tp:taxon-name><tp:taxon-name-part taxon-name-part-type="subclass">Hexacorallia</tp:taxon-name-part></tp:taxon-name>: <tp:taxon-name><tp:taxon-name-part taxon-name-part-type="order">Zoantharia</tp:taxon-name-part></tp:taxon-name>) DNA taxonomy: description of two new genera. Marine Biodiversity 40(1): 57–70. <ext-link xlink:type="simple" ext-link-type="doi" xlink:href="10.1007/s12526-009-0034-3">https://doi.org/10.1007/s12526-009-0034-3</ext-link></mixed-citation></ref></ref-list></tp:taxon-treatment>
