# Supplementary material for: The order Zoantharia Rafinesque, 1815 (Cnidaria, Anthozoa: Hexacorallia): supraspecific classification and nomenclature
Source: Zookeys. 2016 Dec 14;(641):1–80. doi: 10.3897/zookeys.641.10346 (PMC5240348; doi:10.3897/zookeys.641.10346)
Supplement: XML Treatment for Microzoanthidae [file zookeys.641.10346-treatment23.xml]

<!DOCTYPE tp:taxon-treatment
  PUBLIC "-//TaxonX//DTD Taxonomic Treatment Publishing DTD v0 20100105//EN" "tax-treatment-NSO.dtd">
<tp:taxon-treatment xmlns:tp="http://www.plazi.org/taxpub"><tp:treatment-meta><kwd-group><label>Taxon classification</label><kwd><named-content content-type="kingdom">Animalia</named-content></kwd><kwd><named-content content-type="order">Zoantharia</named-content></kwd><kwd><named-content content-type="family">Microzoanthidae</named-content></kwd></kwd-group><mixed-citation publication-type="journal"><person-group><name><surname>Low</surname><given-names>Martyn E. Y.</given-names></name><name><surname>Sinniger</surname><given-names>Frederic</given-names></name><name><surname>Reimer</surname><given-names>James Davis</given-names></name></person-group><article-title>The order <tp:taxon-name><tp:taxon-name-part taxon-name-part-type="order">Zoantharia</tp:taxon-name-part></tp:taxon-name> Rafinesque, 1815 (<tp:taxon-name><tp:taxon-name-part taxon-name-part-type="phylum">Cnidaria</tp:taxon-name-part></tp:taxon-name>, <tp:taxon-name><tp:taxon-name-part taxon-name-part-type="class">Anthozoa</tp:taxon-name-part></tp:taxon-name>: <tp:taxon-name><tp:taxon-name-part taxon-name-part-type="subclass">Hexacorallia</tp:taxon-name-part></tp:taxon-name>): supraspecific classification and nomenclature</article-title><source>Zookeys</source><day>14</day><month>12</month><year>2016</year><volume>2016</volume><issue>641</issue><fpage>1</fpage><lpage>80</lpage><pub-id pub-id-type="doi">10.3897/zookeys.641.10346</pub-id></mixed-citation></tp:treatment-meta><tp:nomenclature><tp:taxon-name>
            <tp:taxon-name-part taxon-name-part-type="family">Microzoanthidae</tp:taxon-name-part>
          </tp:taxon-name><tp:taxon-authority>Fujii &amp; Reimer, 2011</tp:taxon-authority><tp:nomenclature-citation-list><tp:nomenclature-citation><tp:taxon-name>
                <tp:taxon-name-part taxon-name-part-type="family">Microzoanthidae</tp:taxon-name-part>
              </tp:taxon-name><comment>Fujii &amp; Reimer, 2011: 420, 421.</comment></tp:nomenclature-citation></tp:nomenclature-citation-list></tp:nomenclature><tp:treatment-sec sec-type="type genus" id="SECID0EBIBG"><title>Type genus.</title><p>
            <italic><tp:taxon-name><tp:taxon-name-part taxon-name-part-type="genus">Microzoanthus</tp:taxon-name-part></tp:taxon-name></italic> Fujii and Reimer, 2011.</p></tp:treatment-sec><tp:treatment-sec sec-type="diagnosis" id="SECID0EOIBG"><title>Diagnosis.</title><p>As discussed in <xref ref-type="bibr" rid="B105">Fujii and Reimer (2011</xref>: 421), this family is characterised by “[c]olonies attached to bottom side (downward facing side) of dead coral rubble, asperous stones, inside narrow cracks, or occasionally on dead coral rubble on muddy seafloor. Azooxanthellate, macrocnemic. Polyps connected by narrow stolon or solitary. Sand particles encrusted in column. Irregularly sized sand particles encrusted into ectoderm. Tentacles two to three times as long as expanded oral disc diameter. Edge of oral disc shaped in regular, repeating zig-zagged pattern”.</p></tp:treatment-sec><tp:treatment-sec sec-type="remarks" id="SECID0EYIBG"><title>Remarks.</title><p>This is a monotypic family and comprises only the genus <italic><tp:taxon-name><tp:taxon-name-part taxon-name-part-type="genus">Microzoanthus</tp:taxon-name-part></tp:taxon-name></italic> Fujii &amp; Reimer, 2011, with two species.</p></tp:treatment-sec><ref-list><ref id="B105"><mixed-citation xmlns:xlink="http://www.w3.org/1999/xlink" xlink:type="simple">
          <person-group><name name-style="western"><surname>Fujii</surname><given-names>T</given-names></name><name name-style="western"><surname>Reimer</surname><given-names>JD</given-names></name></person-group> (<year>2011</year>) Phylogeny of the highly divergent zoanthid family <tp:taxon-name><tp:taxon-name-part taxon-name-part-type="family">Microzoanthidae</tp:taxon-name-part></tp:taxon-name> (<tp:taxon-name><tp:taxon-name-part taxon-name-part-type="class">Anthozoa</tp:taxon-name-part></tp:taxon-name>, <tp:taxon-name><tp:taxon-name-part taxon-name-part-type="subclass">Hexacorallia</tp:taxon-name-part></tp:taxon-name>) from the Pacific. Zoologica Scripta 40 (4): 418–431. <ext-link xlink:type="simple" ext-link-type="doi" xlink:href="10.1111/j.1463-6409.2011.00479.x">https://doi.org/10.1111/j.1463-6409.2011.00479.x</ext-link></mixed-citation></ref></ref-list></tp:taxon-treatment>
