# Supplementary material for: The order Zoantharia Rafinesque, 1815 (Cnidaria, Anthozoa: Hexacorallia): supraspecific classification and nomenclature
Source: Zookeys. 2016 Dec 14;(641):1–80. doi: 10.3897/zookeys.641.10346 (PMC5240348; doi:10.3897/zookeys.641.10346)
Supplement: XML Treatment for Microzoanthus [file zookeys.641.10346-treatment24.xml]

<!DOCTYPE tp:taxon-treatment
  PUBLIC "-//TaxonX//DTD Taxonomic Treatment Publishing DTD v0 20100105//EN" "tax-treatment-NSO.dtd">
<tp:taxon-treatment xmlns:tp="http://www.plazi.org/taxpub"><tp:treatment-meta><kwd-group><label>Taxon classification</label><kwd><named-content content-type="kingdom">Animalia</named-content></kwd><kwd><named-content content-type="order">Zoantharia</named-content></kwd><kwd><named-content content-type="family">Microzoanthidae</named-content></kwd></kwd-group><mixed-citation publication-type="journal"><person-group><name><surname>Low</surname><given-names>Martyn E. Y.</given-names></name><name><surname>Sinniger</surname><given-names>Frederic</given-names></name><name><surname>Reimer</surname><given-names>James Davis</given-names></name></person-group><article-title>The order <tp:taxon-name><tp:taxon-name-part taxon-name-part-type="order">Zoantharia</tp:taxon-name-part></tp:taxon-name> Rafinesque, 1815 (<tp:taxon-name><tp:taxon-name-part taxon-name-part-type="phylum">Cnidaria</tp:taxon-name-part></tp:taxon-name>, <tp:taxon-name><tp:taxon-name-part taxon-name-part-type="class">Anthozoa</tp:taxon-name-part></tp:taxon-name>: <tp:taxon-name><tp:taxon-name-part taxon-name-part-type="subclass">Hexacorallia</tp:taxon-name-part></tp:taxon-name>): supraspecific classification and nomenclature</article-title><source>Zookeys</source><day>14</day><month>12</month><year>2016</year><volume>2016</volume><issue>641</issue><fpage>1</fpage><lpage>80</lpage><pub-id pub-id-type="doi">10.3897/zookeys.641.10346</pub-id></mixed-citation></tp:treatment-meta><tp:nomenclature><tp:taxon-name>
            <tp:taxon-name-part taxon-name-part-type="genus">Microzoanthus</tp:taxon-name-part>
          </tp:taxon-name><tp:taxon-authority>Fujii &amp; Reimer, 2011</tp:taxon-authority><tp:nomenclature-citation-list><tp:nomenclature-citation><tp:taxon-name>
                <tp:taxon-name-part taxon-name-part-type="genus">Microzoanthus</tp:taxon-name-part>
              </tp:taxon-name><comment>Fujii &amp; Reimer, 2011: 420, 421.</comment></tp:nomenclature-citation></tp:nomenclature-citation-list></tp:nomenclature><tp:treatment-sec sec-type="type species" id="SECID0EKKBG"><title>Type species.</title><p>
            <italic><tp:taxon-name><tp:taxon-name-part taxon-name-part-type="genus">Microzoanthus</tp:taxon-name-part> <tp:taxon-name-part taxon-name-part-type="species">occultus</tp:taxon-name-part></tp:taxon-name></italic> Fujii &amp; Reimer, 2011, by original designation.</p></tp:treatment-sec><tp:treatment-sec sec-type="Gender" id="SECID0E1KBG"><title>Gender.</title><p>Masculine.</p></tp:treatment-sec><tp:treatment-sec sec-type="diagnosis" id="SECID0E6KBG"><title>Diagnosis.</title><p>As for family (<xref ref-type="bibr" rid="B105">Fujii and Reimer 2011</xref>). Encircling sinus present just beneath ectodermal surface (<xref ref-type="bibr" rid="B283">Swain and Swain 2014</xref>).</p></tp:treatment-sec><tp:treatment-sec sec-type="remarks" id="SECID0ENLBG"><title>Remarks.</title><p>Examined specimens with spindly-cteniform endodermal sphincter muscle (<xref ref-type="bibr" rid="B284">Swain et al. 2015</xref>).</p><p>Currently two species, reported only from the Pacific Ocean (<xref ref-type="bibr" rid="B106">Fujii and Reimer 2013</xref>) and the Red Sea (<xref ref-type="bibr" rid="B238">Reimer et al. 2014c</xref>).</p><!--PageBreak--></tp:treatment-sec><ref-list><ref id="B105"><mixed-citation xmlns:xlink="http://www.w3.org/1999/xlink" xlink:type="simple">
          <person-group><name name-style="western"><surname>Fujii</surname><given-names>T</given-names></name><name name-style="western"><surname>Reimer</surname><given-names>JD</given-names></name></person-group> (<year>2011</year>) Phylogeny of the highly divergent zoanthid family <tp:taxon-name><tp:taxon-name-part taxon-name-part-type="family">Microzoanthidae</tp:taxon-name-part></tp:taxon-name> (<tp:taxon-name><tp:taxon-name-part taxon-name-part-type="class">Anthozoa</tp:taxon-name-part></tp:taxon-name>, <tp:taxon-name><tp:taxon-name-part taxon-name-part-type="subclass">Hexacorallia</tp:taxon-name-part></tp:taxon-name>) from the Pacific. Zoologica Scripta 40 (4): 418–431. <ext-link xlink:type="simple" ext-link-type="doi" xlink:href="10.1111/j.1463-6409.2011.00479.x">https://doi.org/10.1111/j.1463-6409.2011.00479.x</ext-link></mixed-citation></ref><ref id="B283"><mixed-citation xmlns:xlink="http://www.w3.org/1999/xlink" xlink:type="simple">
          <person-group><name name-style="western"><surname>Swain</surname><given-names>TD</given-names></name><name name-style="western"><surname>Swain</surname><given-names>LS</given-names></name></person-group> (<year>2014</year>) Molecular parataxonomy as taxon description: examples from recently named <tp:taxon-name><tp:taxon-name-part taxon-name-part-type="order">Zoanthidea</tp:taxon-name-part></tp:taxon-name> (<tp:taxon-name><tp:taxon-name-part taxon-name-part-type="phylum">Cnidaria</tp:taxon-name-part></tp:taxon-name>: <tp:taxon-name><tp:taxon-name-part taxon-name-part-type="class">Anthozoa</tp:taxon-name-part></tp:taxon-name>) with revision based on serial histology of microanatomy. Zootaxa 3796(1): 81–107. <ext-link xlink:type="simple" ext-link-type="doi" xlink:href="10.11646/zootaxa.3796.1.4">https://doi.org/10.11646/zootaxa.3796.1.4</ext-link></mixed-citation></ref><ref id="B284"><mixed-citation xmlns:xlink="http://www.w3.org/1999/xlink" xlink:type="simple">
          <person-group><name name-style="western"><surname>Swain</surname><given-names>TD</given-names></name><name name-style="western"><surname>Schellinger</surname><given-names>JL</given-names></name><name name-style="western"><surname>Strimaitis</surname><given-names>AM</given-names></name><name name-style="western"><surname>Reuter</surname><given-names>KE</given-names></name></person-group> (<year>2015</year>) Evolution of anthozoan polyp retraction mechanisms: convergent functional morphology and evolutionary allometry of the marginal musculature in order <tp:taxon-name><tp:taxon-name-part taxon-name-part-type="order">Zoanthidea</tp:taxon-name-part></tp:taxon-name> (<tp:taxon-name><tp:taxon-name-part taxon-name-part-type="phylum">Cnidaria</tp:taxon-name-part></tp:taxon-name>: <tp:taxon-name><tp:taxon-name-part taxon-name-part-type="class">Anthozoa</tp:taxon-name-part></tp:taxon-name>: <tp:taxon-name><tp:taxon-name-part taxon-name-part-type="subclass">Hexacorallia</tp:taxon-name-part></tp:taxon-name>). BMC Evolutionary Biology 15(123): 1–19. <ext-link xlink:type="simple" ext-link-type="doi" xlink:href="10.1186/s12862-015-0406-1">https://doi.org/10.1186/s12862-015-0406-1</ext-link></mixed-citation></ref><ref id="B106"><mixed-citation xmlns:xlink="http://www.w3.org/1999/xlink" xlink:type="simple">
          <person-group><name name-style="western"><surname>Fujii</surname><given-names>T</given-names></name><name name-style="western"><surname>Reimer</surname><given-names>JD</given-names></name></person-group> (<year>2013</year>) A new family of diminutive zooxanthellate zoanthids (<tp:taxon-name><tp:taxon-name-part taxon-name-part-type="subclass">Hexacorallia</tp:taxon-name-part></tp:taxon-name>: <tp:taxon-name><tp:taxon-name-part taxon-name-part-type="order">Zoantharia</tp:taxon-name-part></tp:taxon-name>). Zoological Journal of the Linnean Society 169(5): 509–522. <ext-link xlink:type="simple" ext-link-type="doi" xlink:href="10.1111/zoj.12075">https://doi.org/10.1111/zoj.12075</ext-link></mixed-citation></ref><ref id="B238"><mixed-citation xmlns:xlink="http://www.w3.org/1999/xlink" xlink:type="simple">
          <person-group><name name-style="western"><surname>Reimer</surname><given-names>JD</given-names></name><name name-style="western"><surname>Uyeno</surname><given-names>D</given-names></name><name name-style="western"><surname>Berumen</surname><given-names>ML</given-names></name></person-group> (<year>2014c</year>) First records of <tp:taxon-name><tp:taxon-name-part taxon-name-part-type="family">Parazoanthidae</tp:taxon-name-part></tp:taxon-name> and <tp:taxon-name><tp:taxon-name-part taxon-name-part-type="family">Microzoanthidae</tp:taxon-name-part></tp:taxon-name> (<tp:taxon-name><tp:taxon-name-part taxon-name-part-type="class">Anthozoa</tp:taxon-name-part></tp:taxon-name>: <tp:taxon-name><tp:taxon-name-part taxon-name-part-type="subclass">Hexacorallia</tp:taxon-name-part></tp:taxon-name>: <tp:taxon-name><tp:taxon-name-part taxon-name-part-type="order">Zoantharia</tp:taxon-name-part></tp:taxon-name>) from the Red Sea. Marine Biodiversity Records 7: e7: 1–3. <ext-link xlink:type="simple" ext-link-type="doi" xlink:href="10.1017/s1755267214000025">https://doi.org/10.1017/s1755267214000025</ext-link></mixed-citation></ref></ref-list></tp:taxon-treatment>
