# Supplementary material for: The order Zoantharia Rafinesque, 1815 (Cnidaria, Anthozoa: Hexacorallia): supraspecific classification and nomenclature
Source: Zookeys. 2016 Dec 14;(641):1–80. doi: 10.3897/zookeys.641.10346 (PMC5240348; doi:10.3897/zookeys.641.10346)
Supplement: XML Treatment for Nanozoanthidae [file zookeys.641.10346-treatment25.xml]

<!DOCTYPE tp:taxon-treatment
  PUBLIC "-//TaxonX//DTD Taxonomic Treatment Publishing DTD v0 20100105//EN" "tax-treatment-NSO.dtd">
<tp:taxon-treatment xmlns:tp="http://www.plazi.org/taxpub"><tp:treatment-meta><kwd-group><label>Taxon classification</label><kwd><named-content content-type="kingdom">Animalia</named-content></kwd><kwd><named-content content-type="order">Zoantharia</named-content></kwd><kwd><named-content content-type="family">Nanozoanthidae</named-content></kwd></kwd-group><mixed-citation publication-type="journal"><person-group><name><surname>Low</surname><given-names>Martyn E. Y.</given-names></name><name><surname>Sinniger</surname><given-names>Frederic</given-names></name><name><surname>Reimer</surname><given-names>James Davis</given-names></name></person-group><article-title>The order <tp:taxon-name><tp:taxon-name-part taxon-name-part-type="order">Zoantharia</tp:taxon-name-part></tp:taxon-name> Rafinesque, 1815 (<tp:taxon-name><tp:taxon-name-part taxon-name-part-type="phylum">Cnidaria</tp:taxon-name-part></tp:taxon-name>, <tp:taxon-name><tp:taxon-name-part taxon-name-part-type="class">Anthozoa</tp:taxon-name-part></tp:taxon-name>: <tp:taxon-name><tp:taxon-name-part taxon-name-part-type="subclass">Hexacorallia</tp:taxon-name-part></tp:taxon-name>): supraspecific classification and nomenclature</article-title><source>Zookeys</source><day>14</day><month>12</month><year>2016</year><volume>2016</volume><issue>641</issue><fpage>1</fpage><lpage>80</lpage><pub-id pub-id-type="doi">10.3897/zookeys.641.10346</pub-id></mixed-citation></tp:treatment-meta><tp:nomenclature><tp:taxon-name>
            <tp:taxon-name-part taxon-name-part-type="family">Nanozoanthidae</tp:taxon-name-part>
          </tp:taxon-name><tp:taxon-authority>Fujii &amp; Reimer, 2013</tp:taxon-authority><tp:nomenclature-citation-list><tp:nomenclature-citation><tp:taxon-name>
                <tp:taxon-name-part taxon-name-part-type="family">Nanozoanthidae</tp:taxon-name-part>
              </tp:taxon-name><comment>Fujii &amp; Reimer, 2013: 512.</comment></tp:nomenclature-citation></tp:nomenclature-citation-list></tp:nomenclature><tp:treatment-sec sec-type="type genus" id="SECID0EFNBG"><title>Type genus.</title><p>
            <italic><tp:taxon-name><tp:taxon-name-part taxon-name-part-type="genus">Nanozoanthus</tp:taxon-name-part></tp:taxon-name></italic> Fujii &amp; Reimer, 2013.</p></tp:treatment-sec><tp:treatment-sec sec-type="diagnosis" id="SECID0ESNBG"><title>Diagnosis.</title><p>“Well developed polyps connected by narrow stolon. Mineral particles encrusted in column from aboral end to the edge of the oral disc. Irregularly sized sand particles encrusted into ectoderm and slightly into mesoglea. Zig-zagged, white-colored pattern following outside edge of oral disc. Macrocnemic mesenterial arrangement. Sphincter muscle mesogleal. No lacunae or ring sinus. Zooxanthellate. Mitochondrial cytochrome oxidase subunit I and 16S ribosomal DNA sequences significantly differ from all other known zoanthid genera (Fig. 1, 2).” (<xref ref-type="bibr" rid="B106">Fujii and Reimer 2013</xref>).</p></tp:treatment-sec><tp:treatment-sec sec-type="remarks" id="SECID0E3NBG"><title>Remarks.</title><p>A monogeneric family. Molecular data position this family in an intermediate position between the <tp:taxon-name><tp:taxon-name-part taxon-name-part-type="suborder">Brachycnemina</tp:taxon-name-part></tp:taxon-name> and <tp:taxon-name><tp:taxon-name-part taxon-name-part-type="suborder">Macrocnemina</tp:taxon-name-part></tp:taxon-name>, although currently it is placed within <tp:taxon-name><tp:taxon-name-part taxon-name-part-type="suborder">Macrocnemina</tp:taxon-name-part></tp:taxon-name> (<xref ref-type="bibr" rid="B106">Fujii and Reimer 2013</xref>).</p></tp:treatment-sec><ref-list><ref id="B106"><mixed-citation xmlns:xlink="http://www.w3.org/1999/xlink" xlink:type="simple">
          <person-group><name name-style="western"><surname>Fujii</surname><given-names>T</given-names></name><name name-style="western"><surname>Reimer</surname><given-names>JD</given-names></name></person-group> (<year>2013</year>) A new family of diminutive zooxanthellate zoanthids (<tp:taxon-name><tp:taxon-name-part taxon-name-part-type="subclass">Hexacorallia</tp:taxon-name-part></tp:taxon-name>: <tp:taxon-name><tp:taxon-name-part taxon-name-part-type="order">Zoantharia</tp:taxon-name-part></tp:taxon-name>). Zoological Journal of the Linnean Society 169(5): 509–522. <ext-link xlink:type="simple" ext-link-type="doi" xlink:href="10.1111/zoj.12075">https://doi.org/10.1111/zoj.12075</ext-link></mixed-citation></ref></ref-list></tp:taxon-treatment>
