# Supplementary material for: The order Zoantharia Rafinesque, 1815 (Cnidaria, Anthozoa: Hexacorallia): supraspecific classification and nomenclature
Source: Zookeys. 2016 Dec 14;(641):1–80. doi: 10.3897/zookeys.641.10346 (PMC5240348; doi:10.3897/zookeys.641.10346)
Supplement: XML Treatment for Parazoanthus [file zookeys.641.10346-treatment28.xml]

<!DOCTYPE tp:taxon-treatment
  PUBLIC "-//TaxonX//DTD Taxonomic Treatment Publishing DTD v0 20100105//EN" "tax-treatment-NSO.dtd">
<tp:taxon-treatment xmlns:tp="http://www.plazi.org/taxpub"><tp:treatment-meta><kwd-group><label>Taxon classification</label><kwd><named-content content-type="kingdom">Animalia</named-content></kwd><kwd><named-content content-type="order">Zoantharia</named-content></kwd><kwd><named-content content-type="family">Parazoanthidae</named-content></kwd></kwd-group><mixed-citation publication-type="journal"><person-group><name><surname>Low</surname><given-names>Martyn E. Y.</given-names></name><name><surname>Sinniger</surname><given-names>Frederic</given-names></name><name><surname>Reimer</surname><given-names>James Davis</given-names></name></person-group><article-title>The order <tp:taxon-name><tp:taxon-name-part taxon-name-part-type="order">Zoantharia</tp:taxon-name-part></tp:taxon-name> Rafinesque, 1815 (<tp:taxon-name><tp:taxon-name-part taxon-name-part-type="phylum">Cnidaria</tp:taxon-name-part></tp:taxon-name>, <tp:taxon-name><tp:taxon-name-part taxon-name-part-type="class">Anthozoa</tp:taxon-name-part></tp:taxon-name>: <tp:taxon-name><tp:taxon-name-part taxon-name-part-type="subclass">Hexacorallia</tp:taxon-name-part></tp:taxon-name>): supraspecific classification and nomenclature</article-title><source>Zookeys</source><day>14</day><month>12</month><year>2016</year><volume>2016</volume><issue>641</issue><fpage>1</fpage><lpage>80</lpage><pub-id pub-id-type="doi">10.3897/zookeys.641.10346</pub-id></mixed-citation></tp:treatment-meta><tp:nomenclature><tp:taxon-name>
            <tp:taxon-name-part taxon-name-part-type="genus">Parazoanthus</tp:taxon-name-part>
          </tp:taxon-name><tp:taxon-authority>Haddon &amp; Shackelton, 1891</tp:taxon-authority><tp:nomenclature-citation-list><tp:nomenclature-citation><tp:taxon-name>
                <tp:taxon-name-part taxon-name-part-type="genus">Heterozoanthus</tp:taxon-name-part>
              </tp:taxon-name><comment>Verrill, 1870: 371 [<italic>nomen oblitum</italic>].</comment></tp:nomenclature-citation><tp:nomenclature-citation><tp:taxon-name>
                <tp:taxon-name-part taxon-name-part-type="genus">Parazoanthus</tp:taxon-name-part>
              </tp:taxon-name><comment>Haddon &amp; Shackleton, 1891a: 653, 654 [<italic>nomen protectum</italic>].</comment></tp:nomenclature-citation></tp:nomenclature-citation-list></tp:nomenclature><tp:treatment-sec sec-type="type species" id="SECID0EP2BG"><title>Type species.</title><p>
            <italic><tp:taxon-name><tp:taxon-name-part taxon-name-part-type="genus">Palythoa</tp:taxon-name-part> <tp:taxon-name-part taxon-name-part-type="species">axinella</tp:taxon-name-part></tp:taxon-name></italic> Schmidt, 1862, by original designation.</p></tp:treatment-sec><tp:treatment-sec sec-type="Gender" id="SECID0E62BG"><title>Gender.</title><p>Masculine.</p></tp:treatment-sec><tp:treatment-sec sec-type="diagnosis" id="SECID0EE3BG"><title>Diagnosis.</title><p>Originally described as well-developed canal system in the mesoglea of the column, forming a ring sinus. Zoantharians often associated with sponges but not <tp:taxon-name><tp:taxon-name-part taxon-name-part-type="class">Hydrozoa</tp:taxon-name-part></tp:taxon-name>, lacking skeletal secretion (<xref ref-type="bibr" rid="B271">Sinniger et al. 2010a</xref>). Examined species with endodermal sphincter muscle (=branchiform endodermal muscle [<xref ref-type="bibr" rid="B284">Swain et al. 2015</xref>]), encrustations reaching to endodermal surface of mesoglea (<xref ref-type="bibr" rid="B283">Swain and Swain 2014</xref>).</p></tp:treatment-sec><tp:treatment-sec sec-type="remarks" id="SECID0E23BG"><title>Remarks.</title><p>“The original morphological description of <italic><tp:taxon-name><tp:taxon-name-part taxon-name-part-type="genus">Parazoanthus</tp:taxon-name-part></tp:taxon-name></italic> mentions several characteristics such as diffuse endodermal sphincter, encircling sinus, endodermal canals, lacunae and cell-islets in the mesoglea, continuous ectoderm and bodywall incrusted with mineral particles, often with numerous sponge spicules present in the incrustations. As shown in <xref ref-type="bibr" rid="B269">Sinniger et al. (2005)</xref> and here, these morphological characteristics alone do not ascertain the monophyly of <italic><tp:taxon-name><tp:taxon-name-part taxon-name-part-type="genus">Parazoanthus</tp:taxon-name-part></tp:taxon-name></italic>. Morphological characteristics in zoanthids can often become artifactual due to both complications <!--PageBreak-->encountered in making thin cuttings of heavily sediment incrusted polyps, and in interpreting the results of such sections. In the past, the large majority of epizoic macrocnemic zoanthids were described as belonging to <italic><tp:taxon-name><tp:taxon-name-part taxon-name-part-type="genus">Parazoanthus</tp:taxon-name-part></tp:taxon-name></italic> despite clearly different ecologies in many cases.</p><p>Thus, the results of this study strongly suggest that only zoanthid species able to associate with sponges should remain in <italic><tp:taxon-name><tp:taxon-name-part taxon-name-part-type="genus">Parazoanthus</tp:taxon-name-part></tp:taxon-name></italic>, as the type species of this genus, <italic><tp:taxon-name><tp:taxon-name-part taxon-name-part-type="genus">Palythoa</tp:taxon-name-part> <tp:taxon-name-part taxon-name-part-type="species">axinellae</tp:taxon-name-part></tp:taxon-name></italic> from the Mediterranean Sea, is regularly associated with demosponges.” (<xref ref-type="bibr" rid="B271">Sinniger et al. 2010a</xref>: 69).</p><p>There is a need for a new diagnosis of this genus-grouping. With the recent erection of <italic><tp:taxon-name><tp:taxon-name-part taxon-name-part-type="genus">Umimayanthus</tp:taxon-name-part></tp:taxon-name></italic> Montenegro, Sinniger and Reimer, 2015 and the resurrection of <italic><tp:taxon-name><tp:taxon-name-part taxon-name-part-type="genus">Bergia</tp:taxon-name-part></tp:taxon-name></italic> Duchassaing de Fonbressin and Michelotti, 1860 in <xref ref-type="bibr" rid="B192">Montenegro et al. (2015a)</xref>, the genus <italic><tp:taxon-name><tp:taxon-name-part taxon-name-part-type="genus">Parazoanthus</tp:taxon-name-part></tp:taxon-name></italic> now consists only of the former phylogenetic grouping of <italic><tp:taxon-name><tp:taxon-name-part taxon-name-part-type="genus">Parazoanthus</tp:taxon-name-part></tp:taxon-name></italic> ‘clade C’ sensu <xref ref-type="bibr" rid="B271">Sinniger et al. (2010a)</xref> and is monophyletic (<xref ref-type="bibr" rid="B192">Montenegro et al. 2015a</xref>: 71). <italic><tp:taxon-name><tp:taxon-name-part taxon-name-part-type="genus">Parazoanthus</tp:taxon-name-part></tp:taxon-name></italic> can be distinguished from <italic><tp:taxon-name><tp:taxon-name-part taxon-name-part-type="genus">Bergia</tp:taxon-name-part></tp:taxon-name></italic> and <italic><tp:taxon-name><tp:taxon-name-part taxon-name-part-type="genus">Umimayanthus</tp:taxon-name-part></tp:taxon-name></italic> by 16S-rDNA sequences, lacking the unique 60 bp deletion of <italic><tp:taxon-name><tp:taxon-name-part taxon-name-part-type="genus">Bergia</tp:taxon-name-part></tp:taxon-name></italic> and the unique insertion and deletion of <italic><tp:taxon-name><tp:taxon-name-part taxon-name-part-type="genus">Umimayanthus</tp:taxon-name-part></tp:taxon-name></italic>. Thus, the molecular characters described in <xref ref-type="bibr" rid="B270">Sinniger et al. (2008</xref>, <xref ref-type="bibr" rid="B273">2013</xref>) appear to be efficient in identifying to genus level and could be used as diagnostic characters.</p></tp:treatment-sec><ref-list><ref id="B271"><mixed-citation xmlns:xlink="http://www.w3.org/1999/xlink" xlink:type="simple">
          <person-group><name name-style="western"><surname>Sinniger</surname><given-names>F</given-names></name><name name-style="western"><surname>Reimer</surname><given-names>JD</given-names></name><name name-style="western"><surname>Pawlowski</surname><given-names>J</given-names></name></person-group> (<year>2010a</year>) The <tp:taxon-name><tp:taxon-name-part taxon-name-part-type="family">Parazoanthidae</tp:taxon-name-part></tp:taxon-name> (<tp:taxon-name><tp:taxon-name-part taxon-name-part-type="subclass">Hexacorallia</tp:taxon-name-part></tp:taxon-name>: <tp:taxon-name><tp:taxon-name-part taxon-name-part-type="order">Zoantharia</tp:taxon-name-part></tp:taxon-name>) DNA taxonomy: description of two new genera. Marine Biodiversity 40(1): 57–70. <ext-link xlink:type="simple" ext-link-type="doi" xlink:href="10.1007/s12526-009-0034-3">https://doi.org/10.1007/s12526-009-0034-3</ext-link></mixed-citation></ref><ref id="B284"><mixed-citation xmlns:xlink="http://www.w3.org/1999/xlink" xlink:type="simple">
          <person-group><name name-style="western"><surname>Swain</surname><given-names>TD</given-names></name><name name-style="western"><surname>Schellinger</surname><given-names>JL</given-names></name><name name-style="western"><surname>Strimaitis</surname><given-names>AM</given-names></name><name name-style="western"><surname>Reuter</surname><given-names>KE</given-names></name></person-group> (<year>2015</year>) Evolution of anthozoan polyp retraction mechanisms: convergent functional morphology and evolutionary allometry of the marginal musculature in order <tp:taxon-name><tp:taxon-name-part taxon-name-part-type="order">Zoanthidea</tp:taxon-name-part></tp:taxon-name> (<tp:taxon-name><tp:taxon-name-part taxon-name-part-type="phylum">Cnidaria</tp:taxon-name-part></tp:taxon-name>: <tp:taxon-name><tp:taxon-name-part taxon-name-part-type="class">Anthozoa</tp:taxon-name-part></tp:taxon-name>: <tp:taxon-name><tp:taxon-name-part taxon-name-part-type="subclass">Hexacorallia</tp:taxon-name-part></tp:taxon-name>). BMC Evolutionary Biology 15(123): 1–19. <ext-link xlink:type="simple" ext-link-type="doi" xlink:href="10.1186/s12862-015-0406-1">https://doi.org/10.1186/s12862-015-0406-1</ext-link></mixed-citation></ref><ref id="B283"><mixed-citation xmlns:xlink="http://www.w3.org/1999/xlink" xlink:type="simple">
          <person-group><name name-style="western"><surname>Swain</surname><given-names>TD</given-names></name><name name-style="western"><surname>Swain</surname><given-names>LS</given-names></name></person-group> (<year>2014</year>) Molecular parataxonomy as taxon description: examples from recently named <tp:taxon-name><tp:taxon-name-part taxon-name-part-type="order">Zoanthidea</tp:taxon-name-part></tp:taxon-name> (<tp:taxon-name><tp:taxon-name-part taxon-name-part-type="phylum">Cnidaria</tp:taxon-name-part></tp:taxon-name>: <tp:taxon-name><tp:taxon-name-part taxon-name-part-type="class">Anthozoa</tp:taxon-name-part></tp:taxon-name>) with revision based on serial histology of microanatomy. Zootaxa 3796(1): 81–107. <ext-link xlink:type="simple" ext-link-type="doi" xlink:href="10.11646/zootaxa.3796.1.4">https://doi.org/10.11646/zootaxa.3796.1.4</ext-link></mixed-citation></ref><ref id="B269"><mixed-citation xmlns:xlink="http://www.w3.org/1999/xlink" xlink:type="simple">
          <person-group><name name-style="western"><surname>Sinniger</surname><given-names>F</given-names></name><name name-style="western"><surname>Montoya-Burgos</surname><given-names>JI</given-names></name><name name-style="western"><surname>Chevaldonné</surname><given-names>P</given-names></name><name name-style="western"><surname>Pawlowski</surname><given-names>J</given-names></name></person-group> (<year>2005</year>) Phylogeny of the order <tp:taxon-name><tp:taxon-name-part taxon-name-part-type="order">Zoantharia</tp:taxon-name-part></tp:taxon-name> (<tp:taxon-name><tp:taxon-name-part taxon-name-part-type="class">Anthozoa</tp:taxon-name-part></tp:taxon-name>, <tp:taxon-name><tp:taxon-name-part taxon-name-part-type="subclass">Hexacorallia</tp:taxon-name-part></tp:taxon-name>) based on the mitochondrial ribosomal genes. Marine Biology 147(5): 1121–1128. <ext-link xlink:type="simple" ext-link-type="doi" xlink:href="10.1007/s00227-005-0016-3">https://doi.org/10.1007/s00227-005-0016-3</ext-link></mixed-citation></ref><ref id="B192"><mixed-citation xmlns:xlink="http://www.w3.org/1999/xlink" xlink:type="simple">
          <person-group><name name-style="western"><surname>Montenegro</surname><given-names>J</given-names></name><name name-style="western"><surname>Low</surname><given-names>MEY</given-names></name><name name-style="western"><surname>Reimer</surname><given-names>JD</given-names></name></person-group> (<year>2015a</year>) The resurrection of the genus <italic><tp:taxon-name><tp:taxon-name-part taxon-name-part-type="genus">Bergia</tp:taxon-name-part></tp:taxon-name></italic> Duchassaing and Michelotti, 1860 (<tp:taxon-name><tp:taxon-name-part taxon-name-part-type="class">Anthozoa</tp:taxon-name-part></tp:taxon-name>, <tp:taxon-name><tp:taxon-name-part taxon-name-part-type="order">Zoantharia</tp:taxon-name-part></tp:taxon-name>, <tp:taxon-name><tp:taxon-name-part taxon-name-part-type="family">Parazoanthidae</tp:taxon-name-part></tp:taxon-name>. Systematics and Biodiversity 14(1): 63–73. <ext-link xlink:type="simple" ext-link-type="doi" xlink:href="10.1080/14772000.2015.1101028">https://doi.org/10.1080/14772000.2015.1101028</ext-link></mixed-citation></ref><ref id="B270"><mixed-citation xmlns:xlink="http://www.w3.org/1999/xlink" xlink:type="simple">
          <person-group><name name-style="western"><surname>Sinniger</surname><given-names>F</given-names></name><name name-style="western"><surname>Reimer</surname><given-names>JD</given-names></name><name name-style="western"><surname>Pawlowski</surname><given-names>J</given-names></name></person-group> (<year>2008</year>) Potential of DNA sequences to identify zoanthids (<tp:taxon-name><tp:taxon-name-part taxon-name-part-type="phylum">Cnidaria</tp:taxon-name-part></tp:taxon-name>:<tp:taxon-name><tp:taxon-name-part taxon-name-part-type="order">Zoantharia</tp:taxon-name-part></tp:taxon-name>). Zoological Science 25: 1253–1260. <ext-link xlink:type="simple" ext-link-type="doi" xlink:href="10.2108/zsj.25.1253">https://doi.org/10.2108/zsj.25.1253</ext-link></mixed-citation></ref><ref id="B273"><mixed-citation xmlns:xlink="http://www.w3.org/1999/xlink" xlink:type="simple">
          <person-group><name name-style="western"><surname>Sinniger</surname><given-names>F</given-names></name><name name-style="western"><surname>Ocaña</surname><given-names>OV</given-names></name><name name-style="western"><surname>Baco</surname><given-names>AR</given-names></name></person-group> (<year>2013</year>) Diversity of zoanthids (<tp:taxon-name><tp:taxon-name-part taxon-name-part-type="class">Anthozoa</tp:taxon-name-part></tp:taxon-name>: <tp:taxon-name><tp:taxon-name-part taxon-name-part-type="subclass">Hexacorallia</tp:taxon-name-part></tp:taxon-name>) on Hawaiian seamounts: description of the Hawaiian gold coral and additional zoanthids. PLoS ONE 8(1): e52607 (pp. [1]–[13]). [9 Jan 2013 (p. [1])]</mixed-citation></ref></ref-list></tp:taxon-treatment>
