# Supplementary material for: The order Zoantharia Rafinesque, 1815 (Cnidaria, Anthozoa: Hexacorallia): supraspecific classification and nomenclature
Source: Zookeys. 2016 Dec 14;(641):1–80. doi: 10.3897/zookeys.641.10346 (PMC5240348; doi:10.3897/zookeys.641.10346)
Supplement: XML Treatment for Antipathozoanthus [file zookeys.641.10346-treatment29.xml]

<!DOCTYPE tp:taxon-treatment
  PUBLIC "-//TaxonX//DTD Taxonomic Treatment Publishing DTD v0 20100105//EN" "tax-treatment-NSO.dtd">
<tp:taxon-treatment xmlns:tp="http://www.plazi.org/taxpub"><tp:treatment-meta><kwd-group><label>Taxon classification</label><kwd><named-content content-type="kingdom">Animalia</named-content></kwd><kwd><named-content content-type="order">Zoantharia</named-content></kwd><kwd><named-content content-type="family">Parazoanthidae</named-content></kwd></kwd-group><mixed-citation publication-type="journal"><person-group><name><surname>Low</surname><given-names>Martyn E. Y.</given-names></name><name><surname>Sinniger</surname><given-names>Frederic</given-names></name><name><surname>Reimer</surname><given-names>James Davis</given-names></name></person-group><article-title>The order <tp:taxon-name><tp:taxon-name-part taxon-name-part-type="order">Zoantharia</tp:taxon-name-part></tp:taxon-name> Rafinesque, 1815 (<tp:taxon-name><tp:taxon-name-part taxon-name-part-type="phylum">Cnidaria</tp:taxon-name-part></tp:taxon-name>, <tp:taxon-name><tp:taxon-name-part taxon-name-part-type="class">Anthozoa</tp:taxon-name-part></tp:taxon-name>: <tp:taxon-name><tp:taxon-name-part taxon-name-part-type="subclass">Hexacorallia</tp:taxon-name-part></tp:taxon-name>): supraspecific classification and nomenclature</article-title><source>Zookeys</source><day>14</day><month>12</month><year>2016</year><volume>2016</volume><issue>641</issue><fpage>1</fpage><lpage>80</lpage><pub-id pub-id-type="doi">10.3897/zookeys.641.10346</pub-id></mixed-citation></tp:treatment-meta><tp:nomenclature><tp:taxon-name>
            <tp:taxon-name-part taxon-name-part-type="genus">Antipathozoanthus</tp:taxon-name-part>
          </tp:taxon-name><tp:taxon-authority>Sinniger, Reimer &amp; Pawlowski, 2010</tp:taxon-authority><tp:nomenclature-citation-list><tp:nomenclature-citation><tp:taxon-name>
                <tp:taxon-name-part taxon-name-part-type="genus">Antipathozoanthus</tp:taxon-name-part>
              </tp:taxon-name><comment>Sinniger, Reimer &amp; Pawlowski, 2010: 61.</comment></tp:nomenclature-citation></tp:nomenclature-citation-list></tp:nomenclature><tp:treatment-sec sec-type="type species" id="SECID0EOCAI"><title>Type species.</title><p>
            <italic><tp:taxon-name><tp:taxon-name-part taxon-name-part-type="genus">Gerardia</tp:taxon-name-part> <tp:taxon-name-part taxon-name-part-type="species">macaronesicus</tp:taxon-name-part></tp:taxon-name></italic> Ocaña &amp; Brito, 2003, by original designation.</p></tp:treatment-sec><tp:treatment-sec sec-type="Gender" id="SECID0E5CAI"><title>Gender.</title><p>Masculine.</p></tp:treatment-sec><tp:treatment-sec sec-type="diagnosis" id="SECID0EDDAI"><title>Diagnosis.</title><p>
            <xref ref-type="bibr" rid="B271">Sinniger et al. (2010a</xref>: 63) originally diagnosed this genus as a group that “grows exclusively on antipatharians” and lacking skeletal secretion.</p></tp:treatment-sec><tp:treatment-sec sec-type="remarks" id="SECID0ENDAI"><title>Remarks.</title><p>No mesogleal canals or sinus, encrustation to outer mesoglea (<xref ref-type="bibr" rid="B283">Swain and Swain 2014</xref>), examined species with either branchiform endodermal or endo-meso transitional sphincter muscle (<xref ref-type="bibr" rid="B284">Swain et al. 2015</xref>).</p><p>
            <xref ref-type="bibr" rid="B271">Sinniger et al. (2010a</xref>: 63) discussed that “[t]he type species <italic><tp:taxon-name><tp:taxon-name-part taxon-name-part-type="genus">Antipathozoanthus</tp:taxon-name-part> <tp:taxon-name-part taxon-name-part-type="species">macaronesicus</tp:taxon-name-part></tp:taxon-name></italic> was originally included in the description of <tp:taxon-name><tp:taxon-name-part taxon-name-part-type="genus">Savalia</tp:taxon-name-part> (<tp:taxon-name-part taxon-name-part-type="subgenus">Gerardia</tp:taxon-name-part>) <tp:taxon-name-part taxon-name-part-type="species">macaronesica</tp:taxon-name-part></tp:taxon-name> (Ocaña and Brito 2003), and later the description was amended and the authors suggested the possible placement of this species in a separate genus (<xref ref-type="bibr" rid="B203">Ocaña et al. 2007</xref>). The species name was accorded to the genus gender. Skeletal secretion (similar to <italic><tp:taxon-name><tp:taxon-name-part taxon-name-part-type="genus">Savalia</tp:taxon-name-part></tp:taxon-name></italic> spp.) was advanced by Ocaña and Brito (2003) as occurring in <italic><tp:taxon-name><tp:taxon-name-part taxon-name-part-type="genus">Antipathozoanthus</tp:taxon-name-part> <tp:taxon-name-part taxon-name-part-type="species">macaronesicus</tp:taxon-name-part></tp:taxon-name></italic>, and this remains to be studied in detail in order to assess whether this is an isolated characteristic or if it is taxonomically informative at genus level.”</p><p>It also appears at least one member of this genus can be found on gorgonian octocorals (<xref ref-type="bibr" rid="B30">Bo et al. 2012</xref>).</p><!--PageBreak--></tp:treatment-sec><ref-list><ref id="B271"><mixed-citation xmlns:xlink="http://www.w3.org/1999/xlink" xlink:type="simple">
          <person-group><name name-style="western"><surname>Sinniger</surname><given-names>F</given-names></name><name name-style="western"><surname>Reimer</surname><given-names>JD</given-names></name><name name-style="western"><surname>Pawlowski</surname><given-names>J</given-names></name></person-group> (<year>2010a</year>) The <tp:taxon-name><tp:taxon-name-part taxon-name-part-type="family">Parazoanthidae</tp:taxon-name-part></tp:taxon-name> (<tp:taxon-name><tp:taxon-name-part taxon-name-part-type="subclass">Hexacorallia</tp:taxon-name-part></tp:taxon-name>: <tp:taxon-name><tp:taxon-name-part taxon-name-part-type="order">Zoantharia</tp:taxon-name-part></tp:taxon-name>) DNA taxonomy: description of two new genera. Marine Biodiversity 40(1): 57–70. <ext-link xlink:type="simple" ext-link-type="doi" xlink:href="10.1007/s12526-009-0034-3">https://doi.org/10.1007/s12526-009-0034-3</ext-link></mixed-citation></ref><ref id="B283"><mixed-citation xmlns:xlink="http://www.w3.org/1999/xlink" xlink:type="simple">
          <person-group><name name-style="western"><surname>Swain</surname><given-names>TD</given-names></name><name name-style="western"><surname>Swain</surname><given-names>LS</given-names></name></person-group> (<year>2014</year>) Molecular parataxonomy as taxon description: examples from recently named <tp:taxon-name><tp:taxon-name-part taxon-name-part-type="order">Zoanthidea</tp:taxon-name-part></tp:taxon-name> (<tp:taxon-name><tp:taxon-name-part taxon-name-part-type="phylum">Cnidaria</tp:taxon-name-part></tp:taxon-name>: <tp:taxon-name><tp:taxon-name-part taxon-name-part-type="class">Anthozoa</tp:taxon-name-part></tp:taxon-name>) with revision based on serial histology of microanatomy. Zootaxa 3796(1): 81–107. <ext-link xlink:type="simple" ext-link-type="doi" xlink:href="10.11646/zootaxa.3796.1.4">https://doi.org/10.11646/zootaxa.3796.1.4</ext-link></mixed-citation></ref><ref id="B284"><mixed-citation xmlns:xlink="http://www.w3.org/1999/xlink" xlink:type="simple">
          <person-group><name name-style="western"><surname>Swain</surname><given-names>TD</given-names></name><name name-style="western"><surname>Schellinger</surname><given-names>JL</given-names></name><name name-style="western"><surname>Strimaitis</surname><given-names>AM</given-names></name><name name-style="western"><surname>Reuter</surname><given-names>KE</given-names></name></person-group> (<year>2015</year>) Evolution of anthozoan polyp retraction mechanisms: convergent functional morphology and evolutionary allometry of the marginal musculature in order <tp:taxon-name><tp:taxon-name-part taxon-name-part-type="order">Zoanthidea</tp:taxon-name-part></tp:taxon-name> (<tp:taxon-name><tp:taxon-name-part taxon-name-part-type="phylum">Cnidaria</tp:taxon-name-part></tp:taxon-name>: <tp:taxon-name><tp:taxon-name-part taxon-name-part-type="class">Anthozoa</tp:taxon-name-part></tp:taxon-name>: <tp:taxon-name><tp:taxon-name-part taxon-name-part-type="subclass">Hexacorallia</tp:taxon-name-part></tp:taxon-name>). BMC Evolutionary Biology 15(123): 1–19. <ext-link xlink:type="simple" ext-link-type="doi" xlink:href="10.1186/s12862-015-0406-1">https://doi.org/10.1186/s12862-015-0406-1</ext-link></mixed-citation></ref><ref id="B203"><mixed-citation xmlns:xlink="http://www.w3.org/1999/xlink" xlink:type="simple">
          <person-group><name name-style="western"><surname>Ocaña</surname><given-names>O</given-names></name><name name-style="western"><surname>Brito</surname><given-names>A</given-names></name><name name-style="western"><surname>González</surname><given-names>G</given-names></name><name name-style="western"><surname>Herrera</surname><given-names>R</given-names></name></person-group> (<year>2007</year>) Additions in relation to <tp:taxon-name><tp:taxon-name-part taxon-name-part-type="family">Gerardiidae</tp:taxon-name-part></tp:taxon-name> from the Macaronesian waters and the Mediterranean Sea (<tp:taxon-name><tp:taxon-name-part taxon-name-part-type="class">Anthozoa</tp:taxon-name-part></tp:taxon-name>: <tp:taxon-name><tp:taxon-name-part taxon-name-part-type="order">Zoantharia</tp:taxon-name-part></tp:taxon-name>). Vieraea 35: 163–168. [Oct 2007 (p. 163)]</mixed-citation></ref><ref id="B30"><mixed-citation xmlns:xlink="http://www.w3.org/1999/xlink" xlink:type="simple">
          <person-group><name name-style="western"><surname>Bo</surname><given-names>M</given-names></name><name name-style="western"><surname>Lavorato</surname><given-names>A</given-names></name><name name-style="western"><surname>Di Camillo</surname><given-names>CG</given-names></name><name name-style="western"><surname>Poliseno</surname><given-names>A</given-names></name><name name-style="western"><surname>Baquero</surname><given-names>A</given-names></name><name name-style="western"><surname>Bavestrello</surname><given-names>G</given-names></name><name name-style="western"><surname>Irei</surname><given-names>Y</given-names></name><name name-style="western"><surname>Reimer</surname><given-names>JD</given-names></name></person-group> (<year>2012</year>) Black coral assemblages from Machalilla National Park (Ecuador). Pacific Science 66(1): 63–81. <ext-link xlink:type="simple" ext-link-type="doi" xlink:href="10.2984/66.1.4">https://doi.org/10.2984/66.1.4</ext-link></mixed-citation></ref></ref-list></tp:taxon-treatment>
