# Supplementary material for: The order Zoantharia Rafinesque, 1815 (Cnidaria, Anthozoa: Hexacorallia): supraspecific classification and nomenclature
Source: Zookeys. 2016 Dec 14;(641):1–80. doi: 10.3897/zookeys.641.10346 (PMC5240348; doi:10.3897/zookeys.641.10346)
Supplement: XML Treatment for Bergia [file zookeys.641.10346-treatment30.xml]

<!DOCTYPE tp:taxon-treatment
  PUBLIC "-//TaxonX//DTD Taxonomic Treatment Publishing DTD v0 20100105//EN" "tax-treatment-NSO.dtd">
<tp:taxon-treatment xmlns:tp="http://www.plazi.org/taxpub"><tp:treatment-meta><kwd-group><label>Taxon classification</label><kwd><named-content content-type="kingdom">Animalia</named-content></kwd><kwd><named-content content-type="order">Zoantharia</named-content></kwd><kwd><named-content content-type="family">Parazoanthidae</named-content></kwd></kwd-group><mixed-citation publication-type="journal"><person-group><name><surname>Low</surname><given-names>Martyn E. Y.</given-names></name><name><surname>Sinniger</surname><given-names>Frederic</given-names></name><name><surname>Reimer</surname><given-names>James Davis</given-names></name></person-group><article-title>The order <tp:taxon-name><tp:taxon-name-part taxon-name-part-type="order">Zoantharia</tp:taxon-name-part></tp:taxon-name> Rafinesque, 1815 (<tp:taxon-name><tp:taxon-name-part taxon-name-part-type="phylum">Cnidaria</tp:taxon-name-part></tp:taxon-name>, <tp:taxon-name><tp:taxon-name-part taxon-name-part-type="class">Anthozoa</tp:taxon-name-part></tp:taxon-name>: <tp:taxon-name><tp:taxon-name-part taxon-name-part-type="subclass">Hexacorallia</tp:taxon-name-part></tp:taxon-name>): supraspecific classification and nomenclature</article-title><source>Zookeys</source><day>14</day><month>12</month><year>2016</year><volume>2016</volume><issue>641</issue><fpage>1</fpage><lpage>80</lpage><pub-id pub-id-type="doi">10.3897/zookeys.641.10346</pub-id></mixed-citation></tp:treatment-meta><tp:nomenclature><tp:taxon-name>
            <tp:taxon-name-part taxon-name-part-type="genus">Bergia</tp:taxon-name-part>
          </tp:taxon-name><tp:taxon-authority>Duchassaing de Fonbressin &amp; Michelotti, 1860</tp:taxon-authority><tp:nomenclature-citation-list><tp:nomenclature-citation><tp:taxon-name>
                <tp:taxon-name-part taxon-name-part-type="genus">Bergia</tp:taxon-name-part>
              </tp:taxon-name><comment>Duchassaing de Fonbressin &amp; Michelotti, 1860: 54.</comment></tp:nomenclature-citation></tp:nomenclature-citation-list></tp:nomenclature><tp:treatment-sec sec-type="type species" id="SECID0E1GAI"><title>Type species.</title><p>
            <italic><tp:taxon-name><tp:taxon-name-part taxon-name-part-type="genus">Bergia</tp:taxon-name-part> <tp:taxon-name-part taxon-name-part-type="species">catenularis</tp:taxon-name-part></tp:taxon-name></italic> Duchassaing de Fonbressin &amp; Michelotti, 1860, by subsequent designation by <xref ref-type="bibr" rid="B81">Duerden (1903</xref>: 496).</p></tp:treatment-sec><tp:treatment-sec sec-type="Gender" id="SECID0EOHAI"><title>Gender.</title><p>Feminine.</p></tp:treatment-sec><tp:treatment-sec sec-type="diagnosis" id="SECID0ETHAI"><title>Diagnosis.</title><p>“… can be distinguished from all other zoantharians including <italic><tp:taxon-name><tp:taxon-name-part taxon-name-part-type="genus">Parazoanthus</tp:taxon-name-part></tp:taxon-name></italic> spp., <italic><tp:taxon-name><tp:taxon-name-part taxon-name-part-type="genus">Umimayanthus</tp:taxon-name-part></tp:taxon-name></italic> spp. and <italic><tp:taxon-name><tp:taxon-name-part taxon-name-part-type="genus">Epizoanthus</tp:taxon-name-part></tp:taxon-name></italic> spp. by a unique deletion of 60 bp (from position 133 to 192 in our alignment) and several consecutive base substitutions in the 16S-rDNA region. These characters clearly separate this genus from all other genera inside the family <tp:taxon-name><tp:taxon-name-part taxon-name-part-type="family">Parazoanthidae</tp:taxon-name-part></tp:taxon-name>, as well as from the genus <italic><tp:taxon-name><tp:taxon-name-part taxon-name-part-type="genus">Epizoanthus</tp:taxon-name-part></tp:taxon-name></italic>” (<xref ref-type="bibr" rid="B192">Montenegro et al. 2015a</xref>: 68).</p></tp:treatment-sec><tp:treatment-sec sec-type="remarks" id="SECID0E5IAI"><title>Remarks.</title><p>Long considered to be a junior subjective synonym of <italic><tp:taxon-name><tp:taxon-name-part taxon-name-part-type="genus">Parazoanthus</tp:taxon-name-part></tp:taxon-name></italic> Haddon &amp; Shackelton, 1891, recent molecular and morphological work by <xref rid="B192" ref-type="bibr">Montenegro et al. (2015a)</xref> have shown that the type species, <italic><tp:taxon-name><tp:taxon-name-part taxon-name-part-type="genus">Bergia</tp:taxon-name-part> <tp:taxon-name-part taxon-name-part-type="species">catenularis</tp:taxon-name-part></tp:taxon-name></italic> Duchassaing de Fonbressin &amp; Michelotti, 1860, represents a generic-level monophyly and resurrected the genus-group name <italic><tp:taxon-name><tp:taxon-name-part taxon-name-part-type="genus">Bergia</tp:taxon-name-part></tp:taxon-name></italic> Duchassaing de Fonbressin &amp; Michelotti, 1860, for this grouping.</p><p>This genus-grouping currently contains three species all found in the Atlantic Ocean, although there is evidence of undescribed species in the Pacific Ocean (<xref ref-type="bibr" rid="B192">Montenegro et al. 2015a</xref>: 68).</p><p>Examined species in this genus-grouping have either branchiform endodermal or simplified mesogleal sphincter muscles (<xref ref-type="bibr" rid="B284">Swain et al. 2015</xref>).</p></tp:treatment-sec><ref-list><ref id="B81"><mixed-citation xmlns:xlink="http://www.w3.org/1999/xlink" xlink:type="simple">
          <person-group><name name-style="western"><surname>Duerden</surname><given-names>JE</given-names></name></person-group> (<year>1903</year>) West Indian sponge-incrusting actinians. Bulletin of the American Museum of Natural History 19(18): 495–503, pls. 44–47.</mixed-citation></ref><ref id="B192"><mixed-citation xmlns:xlink="http://www.w3.org/1999/xlink" xlink:type="simple">
          <person-group><name name-style="western"><surname>Montenegro</surname><given-names>J</given-names></name><name name-style="western"><surname>Low</surname><given-names>MEY</given-names></name><name name-style="western"><surname>Reimer</surname><given-names>JD</given-names></name></person-group> (<year>2015a</year>) The resurrection of the genus <italic><tp:taxon-name><tp:taxon-name-part taxon-name-part-type="genus">Bergia</tp:taxon-name-part></tp:taxon-name></italic> Duchassaing and Michelotti, 1860 (<tp:taxon-name><tp:taxon-name-part taxon-name-part-type="class">Anthozoa</tp:taxon-name-part></tp:taxon-name>, <tp:taxon-name><tp:taxon-name-part taxon-name-part-type="order">Zoantharia</tp:taxon-name-part></tp:taxon-name>, <tp:taxon-name><tp:taxon-name-part taxon-name-part-type="family">Parazoanthidae</tp:taxon-name-part></tp:taxon-name>. Systematics and Biodiversity 14(1): 63–73. <ext-link xlink:type="simple" ext-link-type="doi" xlink:href="10.1080/14772000.2015.1101028">https://doi.org/10.1080/14772000.2015.1101028</ext-link></mixed-citation></ref><ref id="B284"><mixed-citation xmlns:xlink="http://www.w3.org/1999/xlink" xlink:type="simple">
          <person-group><name name-style="western"><surname>Swain</surname><given-names>TD</given-names></name><name name-style="western"><surname>Schellinger</surname><given-names>JL</given-names></name><name name-style="western"><surname>Strimaitis</surname><given-names>AM</given-names></name><name name-style="western"><surname>Reuter</surname><given-names>KE</given-names></name></person-group> (<year>2015</year>) Evolution of anthozoan polyp retraction mechanisms: convergent functional morphology and evolutionary allometry of the marginal musculature in order <tp:taxon-name><tp:taxon-name-part taxon-name-part-type="order">Zoanthidea</tp:taxon-name-part></tp:taxon-name> (<tp:taxon-name><tp:taxon-name-part taxon-name-part-type="phylum">Cnidaria</tp:taxon-name-part></tp:taxon-name>: <tp:taxon-name><tp:taxon-name-part taxon-name-part-type="class">Anthozoa</tp:taxon-name-part></tp:taxon-name>: <tp:taxon-name><tp:taxon-name-part taxon-name-part-type="subclass">Hexacorallia</tp:taxon-name-part></tp:taxon-name>). BMC Evolutionary Biology 15(123): 1–19. <ext-link xlink:type="simple" ext-link-type="doi" xlink:href="10.1186/s12862-015-0406-1">https://doi.org/10.1186/s12862-015-0406-1</ext-link></mixed-citation></ref></ref-list></tp:taxon-treatment>
