# Supplementary material for: The order Zoantharia Rafinesque, 1815 (Cnidaria, Anthozoa: Hexacorallia): supraspecific classification and nomenclature
Source: Zookeys. 2016 Dec 14;(641):1–80. doi: 10.3897/zookeys.641.10346 (PMC5240348; doi:10.3897/zookeys.641.10346)
Supplement: XML Treatment for Isozoanthus [file zookeys.641.10346-treatment34.xml]

<!DOCTYPE tp:taxon-treatment
  PUBLIC "-//TaxonX//DTD Taxonomic Treatment Publishing DTD v0 20100105//EN" "tax-treatment-NSO.dtd">
<tp:taxon-treatment xmlns:tp="http://www.plazi.org/taxpub"><tp:treatment-meta><kwd-group><label>Taxon classification</label><kwd><named-content content-type="kingdom">Animalia</named-content></kwd><kwd><named-content content-type="order">Zoantharia</named-content></kwd><kwd><named-content content-type="family">Parazoanthidae</named-content></kwd></kwd-group><mixed-citation publication-type="journal"><person-group><name><surname>Low</surname><given-names>Martyn E. Y.</given-names></name><name><surname>Sinniger</surname><given-names>Frederic</given-names></name><name><surname>Reimer</surname><given-names>James Davis</given-names></name></person-group><article-title>The order <tp:taxon-name><tp:taxon-name-part taxon-name-part-type="order">Zoantharia</tp:taxon-name-part></tp:taxon-name> Rafinesque, 1815 (<tp:taxon-name><tp:taxon-name-part taxon-name-part-type="phylum">Cnidaria</tp:taxon-name-part></tp:taxon-name>, <tp:taxon-name><tp:taxon-name-part taxon-name-part-type="class">Anthozoa</tp:taxon-name-part></tp:taxon-name>: <tp:taxon-name><tp:taxon-name-part taxon-name-part-type="subclass">Hexacorallia</tp:taxon-name-part></tp:taxon-name>): supraspecific classification and nomenclature</article-title><source>Zookeys</source><day>14</day><month>12</month><year>2016</year><volume>2016</volume><issue>641</issue><fpage>1</fpage><lpage>80</lpage><pub-id pub-id-type="doi">10.3897/zookeys.641.10346</pub-id></mixed-citation></tp:treatment-meta><tp:nomenclature><tp:taxon-name>
            <tp:taxon-name-part taxon-name-part-type="genus">Isozoanthus</tp:taxon-name-part>
          </tp:taxon-name><tp:taxon-authority>Carlgren, in Chun, 1903</tp:taxon-authority><tp:nomenclature-citation-list><tp:nomenclature-citation><tp:taxon-name>
                <tp:taxon-name-part taxon-name-part-type="genus">Polythoa</tp:taxon-name-part> (<tp:taxon-name-part taxon-name-part-type="subgenus">Taeniothoa</tp:taxon-name-part>)</tp:taxon-name><comment>Andres, 1883a: 521, 532 [<italic>nomen oblitum</italic>].</comment></tp:nomenclature-citation><tp:nomenclature-citation><tp:taxon-name>
                <tp:taxon-name-part taxon-name-part-type="genus">Isozoanthus</tp:taxon-name-part>
              </tp:taxon-name><comment>Carlgren, in Chun, 1903: 520 [<italic>nomen protectum</italic>].</comment></tp:nomenclature-citation></tp:nomenclature-citation-list></tp:nomenclature><tp:treatment-sec sec-type="type species" id="SECID0EMUAI"><title>Type species.</title><p>
            <italic><tp:taxon-name><tp:taxon-name-part taxon-name-part-type="genus">Isozoanthus</tp:taxon-name-part> <tp:taxon-name-part taxon-name-part-type="species">giganteus</tp:taxon-name-part></tp:taxon-name></italic> Carlgren, in Chun, 1903, by monotypy (Articles 68.3, 68.3.1, ICZN, 1999: 71).</p></tp:treatment-sec><tp:treatment-sec sec-type="Gender" id="SECID0E3UAI"><title>Gender.</title><p>Masculine.</p></tp:treatment-sec><tp:treatment-sec sec-type="diagnosis" id="SECID0EBVAI"><title>Diagnosis.</title><p>Macrocnemic zoanthids with a marginal endodermal sphincter muscle (=cteniform endodermal [<xref ref-type="bibr" rid="B284">Swain et al. 2015</xref>]) and inconspicouous mesogleal ring-sinus.</p></tp:treatment-sec><tp:treatment-sec sec-type="remarks" id="SECID0ELVAI"><title>Remarks.</title><p>The genus <italic><tp:taxon-name><tp:taxon-name-part taxon-name-part-type="genus">Isozoanthus</tp:taxon-name-part></tp:taxon-name></italic> was first made available in Carlgren (in <xref ref-type="bibr" rid="B57">Chun 1903</xref>: 520). The type species by monotypy is <italic><tp:taxon-name><tp:taxon-name-part taxon-name-part-type="genus">Isozoanthus</tp:taxon-name-part> <tp:taxon-name-part taxon-name-part-type="species">giganteus</tp:taxon-name-part></tp:taxon-name></italic> (first very briefly diagnosed and figured by Carlgren (in <xref rid="B57" ref-type="bibr">Chun 1903</xref>: 520, unnumbered fig.). Carlgren’s (in Nordgaard 1905: 159) use of “<tp:taxon-name><tp:taxon-name-part taxon-name-part-type="genus">Isozoanthus</tp:taxon-name-part> (<tp:taxon-name-part taxon-name-part-type="subgenus">Epizoanthus</tp:taxon-name-part>) <tp:taxon-name-part taxon-name-part-type="species">arborescens</tp:taxon-name-part></tp:taxon-name>” and subsequent designation (i.e. <xref ref-type="bibr" rid="B46">Carlgren 1913</xref>: 39) of <italic><tp:taxon-name><tp:taxon-name-part taxon-name-part-type="genus">Epizoanthus</tp:taxon-name-part> <tp:taxon-name-part taxon-name-part-type="species">arborescens</tp:taxon-name-part></tp:taxon-name></italic> (Danielssen, 1890) as type species are thus invalid (Article 67.2, <xref rid="B153" ref-type="bibr">ICZN 1999</xref>: 66, 67) (see also <xref ref-type="bibr" rid="B301">Williams 2000</xref>: 195).</p><!--PageBreak--><p>The status of this genus is currently very confused. With the utility of the characters of the sphincter muscle in zoantharians in question (see <xref ref-type="bibr" rid="B282">Swain 2010</xref>, <xref ref-type="bibr" rid="B271">Sinniger et al. 2010a</xref>), it is clear that more research is needed to clarify the diagnosis and taxonomic position of <italic><tp:taxon-name><tp:taxon-name-part taxon-name-part-type="genus">Isozoanthus</tp:taxon-name-part></tp:taxon-name></italic>. The taxonomy is further complicated by the recently described species (the hydroid-associated <italic><tp:taxon-name><tp:taxon-name-part taxon-name-part-type="genus">Hydrozoanthus</tp:taxon-name-part> <tp:taxon-name-part taxon-name-part-type="species">antumbrosus</tp:taxon-name-part></tp:taxon-name></italic> (Swain, 2009) originally described within <italic><tp:taxon-name><tp:taxon-name-part taxon-name-part-type="genus">Isozoanthus</tp:taxon-name-part></tp:taxon-name></italic>), and the octocoral-associated <italic><tp:taxon-name><tp:taxon-name-part taxon-name-part-type="genus">Isozoanthus</tp:taxon-name-part> <tp:taxon-name-part taxon-name-part-type="species">primonodius</tp:taxon-name-part></tp:taxon-name></italic> Carreiro-Silva, Braga-Henriques, Sampaio, de Matos, Porteiro &amp; Ocaña, 2010) clearly belong to other genera based on ecology and morphology. Furthermore, only limited molecular data is available for the type species <italic><tp:taxon-name><tp:taxon-name-part taxon-name-part-type="genus">Isozoanthus</tp:taxon-name-part> <tp:taxon-name-part taxon-name-part-type="species">giganteus</tp:taxon-name-part></tp:taxon-name></italic>. Data in <xref ref-type="bibr" rid="B282">Swain (2010)</xref> indicate that <italic><tp:taxon-name><tp:taxon-name-part taxon-name-part-type="genus">Isozoanthus</tp:taxon-name-part> <tp:taxon-name-part taxon-name-part-type="species">giganteus</tp:taxon-name-part></tp:taxon-name></italic> is highly divergent from both the well-researched species of <italic><tp:taxon-name><tp:taxon-name-part taxon-name-part-type="genus">Isozoanthus</tp:taxon-name-part></tp:taxon-name></italic>—<italic><tp:taxon-name><tp:taxon-name-part taxon-name-part-type="genus">Isozoanthus</tp:taxon-name-part> <tp:taxon-name-part taxon-name-part-type="species">sulcatus</tp:taxon-name-part></tp:taxon-name></italic> (Gosse, 1859)—and all known zoantharians. Recent work by <xref ref-type="bibr" rid="B106">Fujii and Reimer (2013)</xref> shows that <italic><tp:taxon-name><tp:taxon-name-part taxon-name-part-type="genus">Isozoanthus</tp:taxon-name-part> <tp:taxon-name-part taxon-name-part-type="species">sulcatus</tp:taxon-name-part></tp:taxon-name></italic> is likely within the <tp:taxon-name><tp:taxon-name-part taxon-name-part-type="above-genus">Nanazoanthidae</tp:taxon-name-part></tp:taxon-name> Fujii &amp; Reimer, 2013. However, as additional information on <italic><tp:taxon-name><tp:taxon-name-part taxon-name-part-type="genus">Isozoanthus</tp:taxon-name-part> <tp:taxon-name-part taxon-name-part-type="species">giganteus</tp:taxon-name-part></tp:taxon-name></italic> is lacking, the diagnosis is retained with the caveat that any assignment of species to this genus should include: 1) phylogenetic confirmation of a close relationship with <italic><tp:taxon-name><tp:taxon-name-part taxon-name-part-type="genus">Isozoanthus</tp:taxon-name-part> <tp:taxon-name-part taxon-name-part-type="species">giganteus</tp:taxon-name-part></tp:taxon-name></italic>; and 2) the elimination of any possibility that the species in question does not belong to another parazoanthid genera based on morphology, ecological associations, and/or habitat.</p></tp:treatment-sec><ref-list><ref id="B284"><mixed-citation xmlns:xlink="http://www.w3.org/1999/xlink" xlink:type="simple">
          <person-group><name name-style="western"><surname>Swain</surname><given-names>TD</given-names></name><name name-style="western"><surname>Schellinger</surname><given-names>JL</given-names></name><name name-style="western"><surname>Strimaitis</surname><given-names>AM</given-names></name><name name-style="western"><surname>Reuter</surname><given-names>KE</given-names></name></person-group> (<year>2015</year>) Evolution of anthozoan polyp retraction mechanisms: convergent functional morphology and evolutionary allometry of the marginal musculature in order <tp:taxon-name><tp:taxon-name-part taxon-name-part-type="order">Zoanthidea</tp:taxon-name-part></tp:taxon-name> (<tp:taxon-name><tp:taxon-name-part taxon-name-part-type="phylum">Cnidaria</tp:taxon-name-part></tp:taxon-name>: <tp:taxon-name><tp:taxon-name-part taxon-name-part-type="class">Anthozoa</tp:taxon-name-part></tp:taxon-name>: <tp:taxon-name><tp:taxon-name-part taxon-name-part-type="subclass">Hexacorallia</tp:taxon-name-part></tp:taxon-name>). BMC Evolutionary Biology 15(123): 1–19. <ext-link xlink:type="simple" ext-link-type="doi" xlink:href="10.1186/s12862-015-0406-1">https://doi.org/10.1186/s12862-015-0406-1</ext-link></mixed-citation></ref><ref id="B57"><mixed-citation xmlns:xlink="http://www.w3.org/1999/xlink" xlink:type="simple">
          <person-group><name name-style="western"><surname>Chun</surname><given-names>C</given-names></name></person-group> (<year>1903</year>) Aus den Tiefen des Weltmeeres. Schilderungen von der Deutschen Tiefsee-Expedition. Zweite umgearbeitete und Stark vermehrte Auflage. Gustav Fischer, Jena, ix + 592 pp., 482 figs., 46 pls., 3 maps. [15 Apr 1903 (Hallier 1903: 63)]</mixed-citation></ref><ref id="B46"><mixed-citation xmlns:xlink="http://www.w3.org/1999/xlink" xlink:type="simple">
          <person-group><name name-style="western"><surname>Carlgren</surname><given-names>O</given-names></name></person-group> (<year>1913</year>) <tp:taxon-name><tp:taxon-name-part taxon-name-part-type="order">Zoantharia</tp:taxon-name-part></tp:taxon-name>. The Danish Ingolf Expedition 5(4): [1], 1–62, [1], pls. 1–7.</mixed-citation></ref><ref id="B153"><mixed-citation xmlns:xlink="http://www.w3.org/1999/xlink" xlink:type="simple">
          <institution xlink:type="simple">ICZN</institution> (<institution xlink:type="simple">International Commission on Zoological Nomenclature</institution>) (<year>1999</year>) International Code of Zoological Nomenclature. Fourth Edition. The International Trust for Zoological Nomenclature, London, xxix + 306 pp.</mixed-citation></ref><ref id="B301"><mixed-citation xmlns:xlink="http://www.w3.org/1999/xlink" xlink:type="simple">
          <person-group><name name-style="western"><surname>Williams</surname><given-names>RB</given-names></name></person-group> (<year>2000</year>) A redescription of the zoanthid <italic><tp:taxon-name><tp:taxon-name-part taxon-name-part-type="genus">Isozoanthus</tp:taxon-name-part> <tp:taxon-name-part taxon-name-part-type="species">sulcatus</tp:taxon-name-part></tp:taxon-name></italic> (Gosse, 1859), with notes on its nomenclature, systematics, behaviour, habitat and geographical distribution. Ophelia 52(3): 193–206. <ext-link xlink:type="simple" ext-link-type="doi" xlink:href="10.1080/00785236.1999.10409428">https://doi.org/10.1080/00785236.1999.10409428</ext-link></mixed-citation></ref><ref id="B282"><mixed-citation xmlns:xlink="http://www.w3.org/1999/xlink" xlink:type="simple">
          <person-group><name name-style="western"><surname>Swain</surname><given-names>TD</given-names></name></person-group> (<year>2010</year>) Evolutionary transitions in symbioses: dramatic reductions in bathymetric and geographic ranges of <tp:taxon-name><tp:taxon-name-part taxon-name-part-type="order">Zoanthidea</tp:taxon-name-part></tp:taxon-name> coincide with loss of symbioses with invertebrates. Molecular Ecology 19(12): 2587–598. <ext-link xlink:type="simple" ext-link-type="doi" xlink:href="10.1111/j.1365-294x.2010.04672.x">https://doi.org/10.1111/j.1365-294x.2010.04672.x</ext-link></mixed-citation></ref><ref id="B271"><mixed-citation xmlns:xlink="http://www.w3.org/1999/xlink" xlink:type="simple">
          <person-group><name name-style="western"><surname>Sinniger</surname><given-names>F</given-names></name><name name-style="western"><surname>Reimer</surname><given-names>JD</given-names></name><name name-style="western"><surname>Pawlowski</surname><given-names>J</given-names></name></person-group> (<year>2010a</year>) The <tp:taxon-name><tp:taxon-name-part taxon-name-part-type="family">Parazoanthidae</tp:taxon-name-part></tp:taxon-name> (<tp:taxon-name><tp:taxon-name-part taxon-name-part-type="subclass">Hexacorallia</tp:taxon-name-part></tp:taxon-name>: <tp:taxon-name><tp:taxon-name-part taxon-name-part-type="order">Zoantharia</tp:taxon-name-part></tp:taxon-name>) DNA taxonomy: description of two new genera. Marine Biodiversity 40(1): 57–70. <ext-link xlink:type="simple" ext-link-type="doi" xlink:href="10.1007/s12526-009-0034-3">https://doi.org/10.1007/s12526-009-0034-3</ext-link></mixed-citation></ref><ref id="B106"><mixed-citation xmlns:xlink="http://www.w3.org/1999/xlink" xlink:type="simple">
          <person-group><name name-style="western"><surname>Fujii</surname><given-names>T</given-names></name><name name-style="western"><surname>Reimer</surname><given-names>JD</given-names></name></person-group> (<year>2013</year>) A new family of diminutive zooxanthellate zoanthids (<tp:taxon-name><tp:taxon-name-part taxon-name-part-type="subclass">Hexacorallia</tp:taxon-name-part></tp:taxon-name>: <tp:taxon-name><tp:taxon-name-part taxon-name-part-type="order">Zoantharia</tp:taxon-name-part></tp:taxon-name>). Zoological Journal of the Linnean Society 169(5): 509–522. <ext-link xlink:type="simple" ext-link-type="doi" xlink:href="10.1111/zoj.12075">https://doi.org/10.1111/zoj.12075</ext-link></mixed-citation></ref></ref-list></tp:taxon-treatment>
