# Supplementary material for: The order Zoantharia Rafinesque, 1815 (Cnidaria, Anthozoa: Hexacorallia): supraspecific classification and nomenclature
Source: Zookeys. 2016 Dec 14;(641):1–80. doi: 10.3897/zookeys.641.10346 (PMC5240348; doi:10.3897/zookeys.641.10346)
Supplement: XML Treatment for Mesozoanthus [file zookeys.641.10346-treatment37.xml]

<!DOCTYPE tp:taxon-treatment
  PUBLIC "-//TaxonX//DTD Taxonomic Treatment Publishing DTD v0 20100105//EN" "tax-treatment-NSO.dtd">
<tp:taxon-treatment xmlns:tp="http://www.plazi.org/taxpub"><tp:treatment-meta><kwd-group><label>Taxon classification</label><kwd><named-content content-type="kingdom">Animalia</named-content></kwd><kwd><named-content content-type="order">Zoantharia</named-content></kwd><kwd><named-content content-type="family">Parazoanthidae</named-content></kwd></kwd-group><mixed-citation publication-type="journal"><person-group><name><surname>Low</surname><given-names>Martyn E. Y.</given-names></name><name><surname>Sinniger</surname><given-names>Frederic</given-names></name><name><surname>Reimer</surname><given-names>James Davis</given-names></name></person-group><article-title>The order <tp:taxon-name><tp:taxon-name-part taxon-name-part-type="order">Zoantharia</tp:taxon-name-part></tp:taxon-name> Rafinesque, 1815 (<tp:taxon-name><tp:taxon-name-part taxon-name-part-type="phylum">Cnidaria</tp:taxon-name-part></tp:taxon-name>, <tp:taxon-name><tp:taxon-name-part taxon-name-part-type="class">Anthozoa</tp:taxon-name-part></tp:taxon-name>: <tp:taxon-name><tp:taxon-name-part taxon-name-part-type="subclass">Hexacorallia</tp:taxon-name-part></tp:taxon-name>): supraspecific classification and nomenclature</article-title><source>Zookeys</source><day>14</day><month>12</month><year>2016</year><volume>2016</volume><issue>641</issue><fpage>1</fpage><lpage>80</lpage><pub-id pub-id-type="doi">10.3897/zookeys.641.10346</pub-id></mixed-citation></tp:treatment-meta><tp:nomenclature><tp:taxon-name>
            <tp:taxon-name-part taxon-name-part-type="genus">Mesozoanthus</tp:taxon-name-part>
          </tp:taxon-name><tp:taxon-authority>Sinniger &amp; Häussermann, 2009</tp:taxon-authority><tp:nomenclature-citation-list><tp:nomenclature-citation><tp:taxon-name>
                <tp:taxon-name-part taxon-name-part-type="genus">Mesozoanthus</tp:taxon-name-part>
              </tp:taxon-name><comment>Sinniger &amp; Häussermann, 2009: 31, 32.</comment></tp:nomenclature-citation></tp:nomenclature-citation-list></tp:nomenclature><tp:treatment-sec sec-type="type species" id="SECID0EACBI"><title>Type species.</title><p>
            <italic><tp:taxon-name><tp:taxon-name-part taxon-name-part-type="genus">Mesozoanthus</tp:taxon-name-part> <tp:taxon-name-part taxon-name-part-type="species">fossii</tp:taxon-name-part></tp:taxon-name></italic> Sinniger &amp; Häussermann, 2009, by original designation and monotypy.</p></tp:treatment-sec><tp:treatment-sec sec-type="Gender" id="SECID0EQCBI"><title>Gender.</title><p>Masculine.</p></tp:treatment-sec><tp:treatment-sec sec-type="diagnosis" id="SECID0EVCBI"><title>Diagnosis.</title><p>“Macrocnemic with <italic><tp:taxon-name><tp:taxon-name-part taxon-name-part-type="genus">Parazoanthus</tp:taxon-name-part></tp:taxon-name></italic>-like growth-form. Well-developed polyps with long and pointed tentacles; polyps form clusters linked by a basal coenenchyme. DNA sequences significantly differ from those in other genera...” and “In contrast to <italic><tp:taxon-name><tp:taxon-name-part taxon-name-part-type="genus">Parazoanthus</tp:taxon-name-part></tp:taxon-name></italic>, members of <italic><tp:taxon-name><tp:taxon-name-part taxon-name-part-type="genus">Mesozoanthus</tp:taxon-name-part></tp:taxon-name></italic> usually occur in small patches and are not known to colonise demosponges. No symbioses with <italic><tp:taxon-name><tp:taxon-name-part taxon-name-part-type="genus">Symbiodinium</tp:taxon-name-part></tp:taxon-name></italic> zooxanthellae.” (<xref ref-type="bibr" rid="B268">Sinniger and Häussermann 2009</xref>: 32).</p></tp:treatment-sec><tp:treatment-sec sec-type="remarks" id="SECID0E2DBI"><title>Remarks.</title><p>Only two species of this genus are known, from temperate waters along the west coast of the Americas.</p></tp:treatment-sec><ref-list><ref id="B268"><mixed-citation xmlns:xlink="http://www.w3.org/1999/xlink" xlink:type="simple">
          <person-group><name name-style="western"><surname>Sinniger</surname><given-names>F</given-names></name><name name-style="western"><surname>Häussermann</surname><given-names>V</given-names></name></person-group> (<year>2009</year>) Zoanthids (<tp:taxon-name><tp:taxon-name-part taxon-name-part-type="phylum">Cnidaria</tp:taxon-name-part></tp:taxon-name>: <tp:taxon-name><tp:taxon-name-part taxon-name-part-type="subclass">Hexacorallia</tp:taxon-name-part></tp:taxon-name>: <tp:taxon-name><tp:taxon-name-part taxon-name-part-type="order">Zoantharia</tp:taxon-name-part></tp:taxon-name>) from shallow waters of the southern Chilean fjord region, with descriptions of a new genus and two new species. Organisms Diversity &amp; Evolution 9(1): 23–36. <ext-link xlink:type="simple" ext-link-type="doi" xlink:href="10.1016/j.ode.2008.10.003">https://doi.org/10.1016/j.ode.2008.10.003</ext-link></mixed-citation></ref></ref-list></tp:taxon-treatment>
