# Supplementary material for: The order Zoantharia Rafinesque, 1815 (Cnidaria, Anthozoa: Hexacorallia): supraspecific classification and nomenclature
Source: Zookeys. 2016 Dec 14;(641):1–80. doi: 10.3897/zookeys.641.10346 (PMC5240348; doi:10.3897/zookeys.641.10346)
Supplement: XML Treatment for Umimayanthus [file zookeys.641.10346-treatment39.xml]

<!DOCTYPE tp:taxon-treatment
  PUBLIC "-//TaxonX//DTD Taxonomic Treatment Publishing DTD v0 20100105//EN" "tax-treatment-NSO.dtd">
<tp:taxon-treatment xmlns:tp="http://www.plazi.org/taxpub"><tp:treatment-meta><kwd-group><label>Taxon classification</label><kwd><named-content content-type="kingdom">Animalia</named-content></kwd><kwd><named-content content-type="order">Zoantharia</named-content></kwd><kwd><named-content content-type="family">Parazoanthidae</named-content></kwd></kwd-group><mixed-citation publication-type="journal"><person-group><name><surname>Low</surname><given-names>Martyn E. Y.</given-names></name><name><surname>Sinniger</surname><given-names>Frederic</given-names></name><name><surname>Reimer</surname><given-names>James Davis</given-names></name></person-group><article-title>The order <tp:taxon-name><tp:taxon-name-part taxon-name-part-type="order">Zoantharia</tp:taxon-name-part></tp:taxon-name> Rafinesque, 1815 (<tp:taxon-name><tp:taxon-name-part taxon-name-part-type="phylum">Cnidaria</tp:taxon-name-part></tp:taxon-name>, <tp:taxon-name><tp:taxon-name-part taxon-name-part-type="class">Anthozoa</tp:taxon-name-part></tp:taxon-name>: <tp:taxon-name><tp:taxon-name-part taxon-name-part-type="subclass">Hexacorallia</tp:taxon-name-part></tp:taxon-name>): supraspecific classification and nomenclature</article-title><source>Zookeys</source><day>14</day><month>12</month><year>2016</year><volume>2016</volume><issue>641</issue><fpage>1</fpage><lpage>80</lpage><pub-id pub-id-type="doi">10.3897/zookeys.641.10346</pub-id></mixed-citation></tp:treatment-meta><tp:nomenclature><tp:taxon-name>
            <tp:taxon-name-part taxon-name-part-type="genus">Umimayanthus</tp:taxon-name-part>
          </tp:taxon-name><tp:taxon-authority>Montenegro, Sinniger &amp; Reimer, 2015</tp:taxon-authority><tp:nomenclature-citation-list><tp:nomenclature-citation><tp:taxon-name>
                <tp:taxon-name-part taxon-name-part-type="genus">Umimayanthus</tp:taxon-name-part>
              </tp:taxon-name><comment>Montenegro, Sinniger &amp; Reimer, 2015: 76.</comment></tp:nomenclature-citation></tp:nomenclature-citation-list></tp:nomenclature><tp:treatment-sec sec-type="type species" id="SECID0EVIBI"><title>Type species.</title><p>
            <italic><tp:taxon-name><tp:taxon-name-part taxon-name-part-type="genus">Umimayanthus</tp:taxon-name-part> <tp:taxon-name-part taxon-name-part-type="species">chanpuru</tp:taxon-name-part></tp:taxon-name></italic> Montenegro, Sinniger &amp; Reimer, 2015, by original designation.</p></tp:treatment-sec><tp:treatment-sec sec-type="Gender" id="SECID0EFJBI"><title>Gender.</title><p>Masculine.</p></tp:treatment-sec><tp:treatment-sec sec-type="diagnosis" id="SECID0EKJBI"><title>Diagnosis.</title><p>“…can be distinguished from all zoantharians including <italic><tp:taxon-name><tp:taxon-name-part taxon-name-part-type="genus">Parazoanthus</tp:taxon-name-part></tp:taxon-name></italic> spp. by a highly conservative and unique insertion of 9 bp in length (from position 556 to 564 in alignment) and one deletion of 14 bp long (from position 574 to 587) in the mt 16S-rDNA region” (<xref ref-type="bibr" rid="B193">Montenegro et al. 2015b</xref>: 76).</p></tp:treatment-sec><tp:treatment-sec sec-type="remarks" id="SECID0E2JBI"><title>Remarks.</title><p>Specimens examined from this genus-grouping have a branchiform endodermal sphincter muscle (<xref ref-type="bibr" rid="B284">Swain et al. 2015</xref>).</p><p>“…exclusively associated with sponges, usually encrusting and cushion sponges, occasionally with massive sponges. Polyps generally scattered over the sponge surface, but can form defined stoloniferous chains in lines, or form groups of two to three connected polyps. Polyps may be solitary or connected to each other by a stolon through a thin but clearly visible coenenchyme either over or under the sponge surface. Polyps with sand particles and detritus incrusted in column. Tentacles equal or longer than the expanded oral disc diameter.” (<xref ref-type="bibr" rid="B193">Montenegro et al. 2015b</xref>: 76).</p><p>This genus-group currently includes four described species; three in the Indo-Pacific and one in the Atlantic (<xref ref-type="bibr" rid="B193">Montenegro et al. 2015b</xref>).</p></tp:treatment-sec><ref-list><ref id="B193"><mixed-citation xmlns:xlink="http://www.w3.org/1999/xlink" xlink:type="simple">
          <person-group><name name-style="western"><surname>Montenegro</surname><given-names>J</given-names></name><name name-style="western"><surname>Sinniger</surname><given-names>F</given-names></name><name name-style="western"><surname>Reimer</surname><given-names>JD</given-names></name></person-group> (<year>2015b</year>) Unexpected diversity and new species in the sponge-<tp:taxon-name><tp:taxon-name-part taxon-name-part-type="family">Parazoanthidae</tp:taxon-name-part></tp:taxon-name> association in southern Japan. Molecular Phylogenetics and Evolution 89: 73–90. <ext-link xlink:type="simple" ext-link-type="doi" xlink:href="10.1016/j.ympev.2015.04.002">https://doi.org/10.1016/j.ympev.2015.04.002</ext-link></mixed-citation></ref><ref id="B284"><mixed-citation xmlns:xlink="http://www.w3.org/1999/xlink" xlink:type="simple">
          <person-group><name name-style="western"><surname>Swain</surname><given-names>TD</given-names></name><name name-style="western"><surname>Schellinger</surname><given-names>JL</given-names></name><name name-style="western"><surname>Strimaitis</surname><given-names>AM</given-names></name><name name-style="western"><surname>Reuter</surname><given-names>KE</given-names></name></person-group> (<year>2015</year>) Evolution of anthozoan polyp retraction mechanisms: convergent functional morphology and evolutionary allometry of the marginal musculature in order <tp:taxon-name><tp:taxon-name-part taxon-name-part-type="order">Zoanthidea</tp:taxon-name-part></tp:taxon-name> (<tp:taxon-name><tp:taxon-name-part taxon-name-part-type="phylum">Cnidaria</tp:taxon-name-part></tp:taxon-name>: <tp:taxon-name><tp:taxon-name-part taxon-name-part-type="class">Anthozoa</tp:taxon-name-part></tp:taxon-name>: <tp:taxon-name><tp:taxon-name-part taxon-name-part-type="subclass">Hexacorallia</tp:taxon-name-part></tp:taxon-name>). BMC Evolutionary Biology 15(123): 1–19. <ext-link xlink:type="simple" ext-link-type="doi" xlink:href="10.1186/s12862-015-0406-1">https://doi.org/10.1186/s12862-015-0406-1</ext-link></mixed-citation></ref></ref-list></tp:taxon-treatment>
