# Supplementary material for: The order Zoantharia Rafinesque, 1815 (Cnidaria, Anthozoa: Hexacorallia): supraspecific classification and nomenclature
Source: Zookeys. 2016 Dec 14;(641):1–80. doi: 10.3897/zookeys.641.10346 (PMC5240348; doi:10.3897/zookeys.641.10346)
Supplement: XML Treatment for Abyssoanthus [file zookeys.641.10346-treatment42.xml]

<!DOCTYPE tp:taxon-treatment
  PUBLIC "-//TaxonX//DTD Taxonomic Treatment Publishing DTD v0 20100105//EN" "tax-treatment-NSO.dtd">
<tp:taxon-treatment xmlns:tp="http://www.plazi.org/taxpub"><tp:treatment-meta><kwd-group><label>Taxon classification</label><kwd><named-content content-type="kingdom">Animalia</named-content></kwd><kwd><named-content content-type="order">Zoantharia</named-content></kwd><kwd><named-content content-type="family">Abyssoanthidae</named-content></kwd></kwd-group><mixed-citation publication-type="journal"><person-group><name><surname>Low</surname><given-names>Martyn E. Y.</given-names></name><name><surname>Sinniger</surname><given-names>Frederic</given-names></name><name><surname>Reimer</surname><given-names>James Davis</given-names></name></person-group><article-title>The order <tp:taxon-name><tp:taxon-name-part taxon-name-part-type="order">Zoantharia</tp:taxon-name-part></tp:taxon-name> Rafinesque, 1815 (<tp:taxon-name><tp:taxon-name-part taxon-name-part-type="phylum">Cnidaria</tp:taxon-name-part></tp:taxon-name>, <tp:taxon-name><tp:taxon-name-part taxon-name-part-type="class">Anthozoa</tp:taxon-name-part></tp:taxon-name>: <tp:taxon-name><tp:taxon-name-part taxon-name-part-type="subclass">Hexacorallia</tp:taxon-name-part></tp:taxon-name>): supraspecific classification and nomenclature</article-title><source>Zookeys</source><day>14</day><month>12</month><year>2016</year><volume>2016</volume><issue>641</issue><fpage>1</fpage><lpage>80</lpage><pub-id pub-id-type="doi">10.3897/zookeys.641.10346</pub-id></mixed-citation></tp:treatment-meta><tp:nomenclature><tp:taxon-name>
              <tp:taxon-name-part taxon-name-part-type="genus">Abyssoanthus</tp:taxon-name-part>
            </tp:taxon-name><tp:taxon-authority>Reimer &amp; Fujiwara, in Reimer, Sinniger, Fujiwara, Hirano &amp; Maruyama, 2007</tp:taxon-authority><tp:nomenclature-citation-list><tp:nomenclature-citation><tp:taxon-name>
                  <tp:taxon-name-part taxon-name-part-type="genus">Abyssoanthus</tp:taxon-name-part>
                </tp:taxon-name><comment>Reimer &amp; Fujiwara, in Reimer, Sinniger, Fujiwara, Hirano &amp; Maruyama, 2007: 258.</comment></tp:nomenclature-citation></tp:nomenclature-citation-list></tp:nomenclature><tp:treatment-sec sec-type="type species" id="SECID0EERBI"><title>Type species.</title><p>
            <italic><tp:taxon-name><tp:taxon-name-part taxon-name-part-type="genus">Abyssoanthus</tp:taxon-name-part> <tp:taxon-name-part taxon-name-part-type="species">nankaiensis</tp:taxon-name-part></tp:taxon-name></italic> Reimer &amp; Fujiwara, in Reimer, Sinniger, Fujiwara, Hirano &amp; Maruyama, 2007, by original designation and monotypy.</p></tp:treatment-sec><tp:treatment-sec sec-type="Gender" id="SECID0EURBI"><title>Gender.</title><p>Masculine.</p></tp:treatment-sec><tp:treatment-sec sec-type="diagnosis" id="SECID0EZRBI"><title>Diagnosis.</title><p>As for family above.</p></tp:treatment-sec><tp:treatment-sec sec-type="remarks" id="SECID0E5RBI"><title>Remarks.</title><p>Two species known, both from waters around Japan. There may be additional species from the Mediterranean, in non-chemosynthetic environments (<xref ref-type="bibr" rid="B272">Sinniger et al. 2010b</xref>).</p></tp:treatment-sec><ref-list><ref id="B272"><mixed-citation xmlns:xlink="http://www.w3.org/1999/xlink" xlink:type="simple">
          <person-group><name name-style="western"><surname>Sinniger</surname><given-names>F</given-names></name><name name-style="western"><surname>Zelnio</surname><given-names>KA</given-names></name><name name-style="western"><surname>Taviani</surname><given-names>M</given-names></name><name name-style="western"><surname>Reimer</surname><given-names>JD</given-names></name></person-group> (<year>2010b</year>) Presence of <italic><tp:taxon-name><tp:taxon-name-part taxon-name-part-type="genus">Abyssoanthus</tp:taxon-name-part></tp:taxon-name></italic> sp. (<tp:taxon-name><tp:taxon-name-part taxon-name-part-type="class">Anthozoa</tp:taxon-name-part></tp:taxon-name>: <tp:taxon-name><tp:taxon-name-part taxon-name-part-type="order">Zoantharia</tp:taxon-name-part></tp:taxon-name>) in the Mediterranean Sea: an indication of non-dependence of <italic><tp:taxon-name><tp:taxon-name-part taxon-name-part-type="genus">Abyssoanthus</tp:taxon-name-part></tp:taxon-name></italic> to chemosynthetic-based ecosystems? Cahiers de biologie marine 51(4): 475–478.</mixed-citation></ref></ref-list></tp:taxon-treatment>
