# Supplementary material for: The order Zoantharia Rafinesque, 1815 (Cnidaria, Anthozoa: Hexacorallia): supraspecific classification and nomenclature
Source: Zookeys. 2016 Dec 14;(641):1–80. doi: 10.3897/zookeys.641.10346 (PMC5240348; doi:10.3897/zookeys.641.10346)
Supplement: XML Treatment for Stephanidium [file zookeys.641.10346-treatment43.xml]

<!DOCTYPE tp:taxon-treatment
  PUBLIC "-//TaxonX//DTD Taxonomic Treatment Publishing DTD v0 20100105//EN" "tax-treatment-NSO.dtd">
<tp:taxon-treatment xmlns:tp="http://www.plazi.org/taxpub"><tp:treatment-meta><kwd-group><label>Taxon classification</label><kwd><named-content content-type="kingdom">Animalia</named-content></kwd><kwd><named-content content-type="order">Zoantharia</named-content></kwd><kwd><named-content content-type="family">Abyssoanthidae</named-content></kwd></kwd-group><mixed-citation publication-type="journal"><person-group><name><surname>Low</surname><given-names>Martyn E. Y.</given-names></name><name><surname>Sinniger</surname><given-names>Frederic</given-names></name><name><surname>Reimer</surname><given-names>James Davis</given-names></name></person-group><article-title>The order <tp:taxon-name><tp:taxon-name-part taxon-name-part-type="order">Zoantharia</tp:taxon-name-part></tp:taxon-name> Rafinesque, 1815 (<tp:taxon-name><tp:taxon-name-part taxon-name-part-type="phylum">Cnidaria</tp:taxon-name-part></tp:taxon-name>, <tp:taxon-name><tp:taxon-name-part taxon-name-part-type="class">Anthozoa</tp:taxon-name-part></tp:taxon-name>: <tp:taxon-name><tp:taxon-name-part taxon-name-part-type="subclass">Hexacorallia</tp:taxon-name-part></tp:taxon-name>): supraspecific classification and nomenclature</article-title><source>Zookeys</source><day>14</day><month>12</month><year>2016</year><volume>2016</volume><issue>641</issue><fpage>1</fpage><lpage>80</lpage><pub-id pub-id-type="doi">10.3897/zookeys.641.10346</pub-id></mixed-citation></tp:treatment-meta><tp:nomenclature><tp:taxon-name>
                <tp:taxon-name-part taxon-name-part-type="genus">Stephanidium</tp:taxon-name-part>
              </tp:taxon-name><tp:taxon-authority>Hertwig, 1888</tp:taxon-authority><tp:nomenclature-citation-list><tp:nomenclature-citation><tp:taxon-name>
                    <tp:taxon-name-part taxon-name-part-type="genus">Stephanidium</tp:taxon-name-part>
                  </tp:taxon-name><comment>Hertwig, 1888: 52.</comment></tp:nomenclature-citation></tp:nomenclature-citation-list></tp:nomenclature><tp:treatment-sec sec-type="type species" id="SECID0ETTBI"><title>Type species.</title><p>
            <italic><tp:taxon-name><tp:taxon-name-part taxon-name-part-type="genus">Stephanidium</tp:taxon-name-part> <tp:taxon-name-part taxon-name-part-type="species">schulzii</tp:taxon-name-part></tp:taxon-name></italic> Hertwig, 1888, by monotypy.</p></tp:treatment-sec><tp:treatment-sec sec-type="Gender" id="SECID0EDUBI"><title>Gender.</title><p>Neuter.</p></tp:treatment-sec><tp:treatment-sec sec-type="diagnosis" id="SECID0EIUBI"><title>Diagnosis.</title><p>Very small (diameter 1.5–2.2 mm, height 1 mm), unitary polyps, with microcnemes and macrocnemes, although their arrangement could not be clearly seen. Mesenteriel insertions make body wall to have a furrowed appearance, with spherical evaginations on the body wall above the area where the sphincter muscle is present. Twenty-six mesenteries.</p><!--PageBreak--></tp:treatment-sec><tp:treatment-sec sec-type="remarks" id="SECID0EOUBI"><title>Remarks.</title><p>From the original description, possibly a species of zoantharian, but type material needs to be located and examined. We make no decision as to the validity of this genus and species in the event that the identification of this genus and species requires a reversal of precedence Article 23.9 (<xref ref-type="bibr" rid="B153">ICZN 1999</xref>: 27, 28) with a later (but more widely-used name). Also, the genus-group name <italic><tp:taxon-name><tp:taxon-name-part taxon-name-part-type="genus">Stephanidium</tp:taxon-name-part></tp:taxon-name></italic> Hertwig, 1888, is preoccupied by <italic><tp:taxon-name><tp:taxon-name-part taxon-name-part-type="genus">Stephanidium</tp:taxon-name-part></tp:taxon-name></italic> Ehrenberg, 1839 (<italic>incerta sedis</italic>).</p></tp:treatment-sec><ref-list><ref id="B153"><mixed-citation xmlns:xlink="http://www.w3.org/1999/xlink" xlink:type="simple">
          <institution xlink:type="simple">ICZN</institution> (<institution xlink:type="simple">International Commission on Zoological Nomenclature</institution>) (<year>1999</year>) International Code of Zoological Nomenclature. Fourth Edition. The International Trust for Zoological Nomenclature, London, xxix + 306 pp.</mixed-citation></ref></ref-list></tp:taxon-treatment>
